# Supplementary material for: Aberrant expression and DNA methylation of lipid metabolism genes in PCOS: a new insight into its pathogenesis
Source: Clin Epigenetics. 2018 Jan 12;10:6. doi: 10.1186/s13148-018-0442-y (PMC5767000; doi:10.1186/s13148-018-0442-y)
Supplement: Supplementary file 2 — All genes detected by Transcriptome Sequencing. (XLS 4329 kb) [file 13148_2018_442_MOESM2_ESM.xls]

## Sheet: transcprit
GeneName	GeneType	C1	C2	C1	P1	P2	P3	Fold Change
5-HT3C2	ncRNA	0.0066498	0.0168655	0.017254	0.0536031	0.0078682	0.0135347	1.83977
61000	mRNA	4.2179	5.60789	11.0112	12.8519	10.7192	11.9479	1.70461
A1BG	mRNA	7.03274	6.65511	7.05873	5.80313	5.11092	3.33482	0.686806
A1BG-AS1	miscRNA	2.57951	2.58647	3.22196	2.15184	1.12858	1.50062	0.56999
A2LD1	mRNA	5.33433	7.30912	3.41687	3.93263	2.14248	4.19152	0.639254
A2M	mRNA	5.00888	8.28341	4.70263	9.69552	5.41975	6.34472	1.19256
A2M-AS1	miscRNA	0.303811	0.335875	0.121275	0.188383	0.103695	0.138096	0.565303
A2ML1	mRNA	0.0689084	0.158123	0.063855	0.0297568	0.0262074	0.0387795	0.325707
A3GALT2P	ncRNA	2.90457	2.16171	2.33858	1.81791	1.42476	2.22278	0.73809
A4GALT	mRNA	3.71356	3.38735	3.5182	3.71719	4.20608	2.11738	0.945526
A4GNT	mRNA	0.0577192	0.0243983	0.0748809	0.203554	0.128053	0.142111	3.01734
AAAS	mRNA	13.0767	14.4893	14.0772	15.7834	14.2464	16.7969	1.12447
AACS	mRNA	20.9459	22.3918	11.2808	17.2749	11.3903	23.0081	0.946077
AADAC	mRNA	92.0846	107.068	91.327	83.0688	227.035	71.7113	1.31443
AADACL4	mRNA	0.032451	0.0274345	0.0420997	0.0326979	0	0.0639185	0.947357
AADAT	mRNA	1.23052	1.50471	1.08326	1.04061	1.73547	1.62304	1.15206
AAED1	mRNA	10.2429	11.887	8.93115	10.7202	10.145	13.0257	1.09111
AAGAB	mRNA	18.2101	19.4943	14.2819	18.2581	16.1918	16.9967	0.989621
AAK1	mRNA	2.84593	3.36896	3.14152	3.37071	3.05859	3.43226	1.05399
AAMP	mRNA	67.0449	61.1871	62.8678	70.7431	68.983	63.755	1.06479
AANAT	mRNA	0.0534348	0.0451744	0.0346613	0.0807619	0.0237095	0.0789375	1.37622
AAR2	mRNA	25.951	26.5426	23.1962	30.0493	31.734	23.447	1.12605
AARD	mRNA	0.328952	0.526407	0.221518	0.507929	0.257129	0.31702	1.00483
AARS	mRNA	25.9602	26.9154	20.6615	27.3358	24.9025	23.9186	1.03563
AARS2	mRNA	4.99133	4.97874	5.57412	4.53391	4.44836	5.18411	0.911362
AARSD1	mRNA	8.74322	8.58484	9.27683	10.4395	11.001	8.93055	1.14156
AASDH	mRNA	4.43377	4.53686	4.48624	4.35184	3.17061	5.21447	0.946498
AASDHPPT	mRNA	13.9879	12.4599	9.54859	13.6263	12.6985	13.7408	1.11304
AASS	mRNA	26.8657	19.0947	21.1433	22.8757	16.7836	22.8257	0.931171
AATF	mRNA	35.6173	32.8358	26.2627	38.2936	47.39	35.1716	1.27598
AATK	mRNA	1.09206	0.976114	1.14215	0.911318	1.26369	0.952325	0.974149
AATK-AS1	miscRNA	0.0324099	0.0273997	0.0420463	0.0326564	0	0.0638375	0.947357
ABAT	mRNA	24.3314	16.4994	16.3097	18.5677	18.0987	14.6835	0.898661
ABCA1	mRNA	17.9224	18.1489	13.6143	20.3192	8.93911	22.6327	1.04439
ABCA10	mRNA	0.290629	0.266176	0.293255	0.431125	0.429849	0.421387	1.50855
ABCA11P	miscRNA	2.27232	2.95283	1.74953	2.35075	2.20798	2.11393	0.956698
ABCA12	mRNA	0.0393157	0.0759724	0.0364324	0.0735702	0.194384	0.0553141	2.13068
ABCA13	mRNA	0.0148715	0	0	0.0179815	0.0106898	0.00878768	2.51884
ABCA17P	miscRNA	0.158652	0.103174	0.110828	0.147562	0.0974704	0.0961525	0.915553
ABCA2	mRNA	9.57771	8.52634	7.92855	7.12424	6.35232	7.87385	0.820141
ABCA3	mRNA	6.47465	6.32188	5.09592	4.49441	4.67738	8.01817	0.960738
ABCA4	mRNA	0.0348829	0.0235923	0.00905092	0.00702964	0.00619113	0.00687085	0.297539
ABCA5	mRNA	3.50904	3.957	4.02904	3.17937	3.19857	4.44092	0.941174
ABCA6	mRNA	40.0916	26.553	21.1842	33.9373	10.2771	22.7395	0.762323
ABCA7	mRNA	5.42659	5.84235	5.35785	4.50117	2.80026	7.12334	0.867562
ABCA8	mRNA	21.4233	7.53765	10.6397	8.80373	23.459	14.843	1.18952
ABCA9	mRNA	4.78901	1.74867	1.75738	6.43637	1.72638	3.05029	1.35177
ABCB1	mRNA	0.314292	0.879579	0.590521	0.666126	1.77684	0.576365	1.69208
ABCB10	mRNA	4.71085	4.01621	3.50704	4.36614	3.65719	4.93309	1.05904
ABCB10P1	ncRNA	0.0135284	0.0228742	0.0175508	0.00681566	0.0120054	0.0111028	0.554624
ABCB11	mRNA	0.0214075	0	0.0138863	0	0.0664908	0.0316246	2.77996
ABCB4	mRNA	0.0768962	0.0975135	0.0332533	0.0516541	0.0710824	0.126218	1.19884
ABCB5	mRNA	0.0173491	0.00800024	0.0347843	0.0206594	0	0.0116497	0.537288
ABCB6	mRNA	15.0046	14.5749	13.8634	14.1034	9.13738	12.3088	0.818305
ABCB7	mRNA	10.9415	10.0285	9.08354	9.42821	8.91164	9.89003	0.93932
ABCB8	mRNA	21.9099	17.6048	16.906	22.8738	10.7458	19.2642	0.937314
ABCB9	mRNA	0.810816	1.1751	0.657435	0.72945	0.668137	1.06946	0.933303
ABCC1	mRNA	13.9456	12.2242	11.2532	10.984	13.2669	12.4766	0.981415
ABCC10	mRNA	6.8107	7.09115	6.65286	6.66513	6.7348	8.39425	1.0603
ABCC11	mRNA	0.0315366	0.0710972	0.12274	0.0317765	0.0466436	0.0310587	0.485765
ABCC12	mRNA	0.0197796	0	0.0128303	0.01993	0	0.00973991	0.909845
ABCC2	mRNA	0.212496	0.128319	0.131275	0.173329	0.157144	0.209276	1.14332
ABCC3	mRNA	26.5149	23.6957	21.037	25.4655	49.0306	19.6871	1.32191
ABCC4	mRNA	39.7564	39.5709	20.1883	43.0026	18.467	35.665	0.976073
ABCC5	mRNA	9.89853	10.8966	11.3442	11.4012	11.7639	14.1492	1.16101
ABCC6	mRNA	0.186449	0.545359	0.343392	0.37238	0.195004	0.363968	0.866214
ABCC6P1	miscRNA	0.0312258	0.0897554	0.0364592	0.0487681	0.0332524	0.0384407	0.765123
ABCC6P2	miscRNA	0.820469	0.647732	1.03311	1.1732	0.770928	0.718914	1.06466
ABCC9	mRNA	0.4757	0.40641	0.409614	0.436937	0.528501	0.400269	1.05728
ABCD1	mRNA	15.3722	13.3024	11.4282	12.1298	9.76694	12.3779	0.854671
ABCD1P2	ncRNA	0.0182537	0.0617276	0.0315748	0.0919628	0.0215982	0.0119847	1.1254
ABCD1P4	ncRNA	0.0609037	0.041191	0.0395061	0.0859137	0.0270235	0.0359884	1.05173
ABCD1P5	ncRNA	0.0135643	0.0458698	0.123182	0.0888388	0.0180558	0.0534351	0.877961
ABCD2	mRNA	0.124403	0.105172	0.0744883	0.0578534	0.0594446	0.065971	0.602734
ABCD3	mRNA	34.8416	35.0956	26.002	41.1167	25.8265	27.0402	0.979614
ABCD4	mRNA	11.9964	11.0316	11.8248	10.4238	10.8326	12.7713	0.976327
ABCE1	mRNA	16.0741	18.3877	13.9325	19.2661	22.7376	16.9526	1.21825
ABCF1	mRNA	13.8399	14.2389	14.8444	16.9483	15.9611	14.8363	1.11235
ABCF2	mRNA	14.4383	14.9594	15.114	16.7986	21.4825	17.1429	1.24516
ABCF3	mRNA	21.7994	21.3527	20.5985	21.4847	19.7331	22.2323	0.995287
ABCG1	mRNA	0.835726	0.651118	1.02044	0.528366	0.247213	0.355046	0.450937
ABCG2	mRNA	0.0576736	0.048758	0.164608	0.244072	0.204722	0.0795195	1.94921
ABCG4	mRNA	0.23983	0.315396	0.449422	0.201378	0.402011	0.223073	0.822638
ABCG5	mRNA	0.0186534	0.0315396	0.0967986	0.0563859	0.0331067	0	0.608828
ABHD1	mRNA	0.0706921	0.268938	0.252205	0.284919	0.250934	0.522156	1.78768
ABHD10	mRNA	10.5932	11.3743	11.9122	11.9593	8.33704	9.4808	0.878908
ABHD11	miscRNA	44.823	47.5883	36.9182	50.1173	22.8733	33.8338	0.825987
ABHD11-AS1	miscRNA	0.75639	9.08948	3.36442	1.14322	0.191781	0.319255	0.125224
ABHD12	mRNA	113.716	89.5123	99.6636	110.676	75.8216	91.6383	0.918266
ABHD12B	mRNA	0.119696	0.303578	0.0776429	0.211062	0.0796655	0.176824	0.93339
ABHD13	mRNA	3.5571	3.268	2.83887	3.3996	3.36194	3.12819	1.02336
ABHD14A	mRNA	6.51949	6.10312	6.34345	6.10429	3.82745	6.15569	0.848222
ABHD14A-ACY1	miscRNA	6.80928	7.20347	6.41368	6.77885	6.29411	6.25515	0.946231
ABHD14B	mRNA	13.5169	14.805	12.1622	13.2076	10.1433	10.1002	0.826278
ABHD15	mRNA	3.82975	3.62936	3.64935	3.59907	2.9276	3.01417	0.85888
ABHD16A	miscRNA	25.0598	22.7848	19.3955	19.5334	26.5344	22.4848	1.01952
ABHD16B	mRNA	3.62607	3.99005	3.09881	4.63956	4.16276	4.67647	1.25795
ABHD2	mRNA	12.6419	10.1979	5.67019	10.0662	9.55744	9.29502	1.01433
ABHD3	mRNA	4.03633	5.4221	3.4053	4.11694	4.19721	4.90189	1.02739
ABHD4	mRNA	30.1081	21.8716	23.8642	26.8477	15.2754	21.3461	0.836841
ABHD5	mRNA	27.7464	18.9126	13.6751	29.0543	9.94736	19.5306	0.970134
ABHD6	mRNA	38.4876	26.8681	19.3961	33.2065	11.1448	27.5974	0.848934
ABHD8	mRNA	13.23	9.93401	10.2792	8.55034	7.50874	8.59804	0.737283
ABI1	mRNA	14.3726	14.5288	11.3924	13.0441	11.8596	13.7427	0.959117
ABI2	mRNA	15.5461	14.6365	12.0437	15.2272	12.7109	14.0987	0.995514
ABI3	mRNA	1.72064	2.88882	1.36764	1.34303	1.59145	0.954686	0.650678
ABI3BP	mRNA	0.0914113	0.0869403	0.088943	0.178457	0.12168	0.146292	1.67018
ABL1	mRNA	13.7835	10.7931	9.3468	11.7605	12.2241	10.6475	1.02089
ABL2	mRNA	2.7756	3.05449	2.58587	2.95817	4.34879	2.78603	1.19927
ABLIM1	mRNA	5.17599	4.91244	5.30939	3.87069	16.8334	7.3699	1.82324
ABLIM2	mRNA	0.231023	0.459551	0.476014	0.506639	0.458266	0.762867	1.48105
ABLIM3	mRNA	0.188643	0.44854	0.260028	0.320756	1.48572	0.23223	2.27227
ABO	mRNA	48.5209	46.9036	38.9486	59.9464	37.1123	45.3947	1.06013
ABR	mRNA	13.5346	12.2519	10.4832	8.62914	13.6558	14.3939	1.01128
ABRA	mRNA	0.0556758	0.0156897	0.0481533	0.0373995	0.0164692	0.0731094	1.06241
ABRACL	mRNA	18.1457	24.0336	17.3418	22.9156	26.9454	29.0697	1.3261
ABT1	mRNA	8.62375	8.85562	8.78627	10.8048	11.2389	11.1166	1.2625
ABTB1	mRNA	15.3563	13.1128	17.8532	10.1858	13.0339	14.9716	0.824469
ABTB2	mRNA	7.95374	11.5007	7.46512	8.86504	9.89826	4.70198	0.87168
ACAA1	miscRNA	60.9039	67.5923	54.7783	61.27	47.3511	54.5564	0.890344
ACAA2	mRNA	64.3769	55.341	46.1475	52.1116	54.057	56.6083	0.981379
ACACA	mRNA	10.6722	11.1316	8.2021	11.1325	10.2526	12.3208	1.12331
ACACB	mRNA	3.25449	1.81713	1.7419	2.64455	1.78973	2.68821	1.04535
ACAD10	mRNA	9.90598	9.73183	10.7041	9.41706	8.42078	11.7659	0.975672
ACAD11	mRNA	5.82825	5.46192	5.30804	4.45573	3.08455	4.57448	0.729883
ACAD8	mRNA	14.3545	15.5271	12.9666	13.973	10.6188	14.7308	0.917718
ACAD9	miscRNA	13.674	12.7775	12.2202	12.5799	14.789	20.31	1.23292
ACADL	mRNA	0.0205098	0.0173392	0.026608	0.0413316	0.154706	0.0403979	3.66812
ACADM	mRNA	19.1053	17.6472	14.9603	17.7145	19.5648	20.1632	1.1108
ACADS	mRNA	16.7168	12.5999	12.8671	12.1965	9.13277	13.0763	0.815609
ACADSB	mRNA	5.02845	4.26202	3.10832	4.00481	3.1683	4.74043	0.960864
ACADVL	mRNA	421.029	373.96	415.406	519.571	327.305	392.213	1.02371
ACAN	mRNA	5.87422	3.60729	8.17587	3.70514	10.023	5.50335	1.08915
ACAP1	mRNA	3.89238	3.35958	4.62669	4.10679	3.07439	4.57097	0.989351
ACAP2	mRNA	4.49087	4.1763	3.23675	4.1228	3.07436	4.23327	0.960224
ACAP3	mRNA	9.25942	9.09246	13.8294	10.1519	9.93035	11.5696	0.983548
ACAT1	mRNA	47.5604	41.259	38.798	39.4554	34.7067	39.5059	0.890693
ACAT2	mRNA	100.985	102.786	34.2009	92.1904	48.4707	89.0045	0.965096
ACBD3	mRNA	13.7919	12.0598	9.72751	14.8864	12.4046	13.357	1.14246
ACBD4	mRNA	6.86087	7.2796	6.95734	4.92159	4.4686	6.29818	0.743602
ACBD5	mRNA	11.7868	10.8972	7.14652	8.96873	6.6735	8.63141	0.813718
ACBD6	mRNA	24.1636	24.0111	19.3669	24.2199	23.0991	23.8597	1.05385
ACBD7	mRNA	0.642545	0.594075	0.708325	0.845584	0.942118	0.746823	1.30314
ACCS	mRNA	23.0502	19.5963	20.2308	17.988	13.035	17.8133	0.77669
ACCSL	mRNA	0.168496	0.118707	0.0364324	0.0848887	0.49842	0.138285	2.22965
ACD	mRNA	5.71466	5.25999	5.80909	4.86076	6.38851	7.01681	1.08832
ACE	mRNA	3.1269	1.6435	1.09422	2.77758	5.49496	1.92469	1.73877
ACE2	mRNA	6.36876	4.09053	2.93059	6.13819	7.56584	2.18165	1.18639
ACE3	ncRNA	0.0292291	0.0270185	0.0158071	0.0249087	0.0212707	0.0157373	0.859301
ACER1	mRNA	0	0.0794289	0.060944	0	0.0416877	0.0462646	0.626562
ACER2	mRNA	1.9713	2.16653	0.627731	3.3767	1.19275	1.71198	1.31809
ACER3	mRNA	3.93784	3.01392	2.37297	2.96998	3.3601	3.5569	1.0603
ACHE	mRNA	0.501251	0.547971	0.627865	0.470232	0.935655	0.578769	1.18339
ACIN1	mRNA	34.2237	33.4395	36.5776	36.8097	30.7473	40.5296	1.03689
ACLY	mRNA	64.0553	69.1815	36.1239	53.8535	50.1701	64.582	0.995541
ACMSD	mRNA	0.183703	0.120793	0.238324	0.143967	0.199249	0.120613	0.85448
ACN9	mRNA	3.08103	3.8441	2.54655	3.70533	3.26336	3.86634	1.14394
ACO1	mRNA	20.3722	19.4259	13.5229	22.6596	14.2776	17.3765	1.01862
ACO2	mRNA	33.5825	27.5398	23.8159	25.6979	30.0665	29.814	1.00754
ACOT1	mRNA	7.07431	8.22136	7.10433	5.75068	6.90035	6.97495	0.87616
ACOT11	mRNA	0.602527	0.42109	0.375205	0.429025	0.342204	0.340214	0.794556
ACOT12	mRNA	0.051393	0.0217241	0.100011	0.0776759	0.0228035	0.0253071	0.726553
ACOT13	mRNA	4.21559	5.01897	4.13382	6.25138	3.76163	4.31777	1.07199
ACOT2	mRNA	16.8393	18.9208	15.4586	13.5768	16.1672	15.4735	0.882834
ACOT4	mRNA	4.47842	4.60687	3.39255	2.65069	3.3906	3.97875	0.803027
ACOT6	mRNA	1.27267	0.90378	0.858557	0.820704	0.180702	0.401082	0.462104
ACOT7	mRNA	21.5485	27.5175	21.0493	32.3546	26.3845	26.3531	1.21361
ACOT8	mRNA	17.8515	17.2874	17.6951	14.7769	17.8946	17.0437	0.940969
ACOT9	mRNA	35.9578	35.4531	32.3664	35.6349	35.7177	34.4219	1.01924
ACOX1	mRNA	12.7298	13.2559	12.8273	16.9507	9.41877	13.1285	1.01765
ACOX2	mRNA	3.96222	3.23742	2.81424	2.31958	3.00542	3.40078	0.871367
ACOX3	mRNA	8.32277	8.10362	6.5984	8.04562	7.64617	8.31925	1.04283
ACOXL	mRNA	0.215383	0.127461	0.223538	0.173617	0.401383	0.127271	1.23992
ACP1	miscRNA	44.9681	45.915	38.2912	50.7825	43.6063	45.0826	1.07971
ACP2	mRNA	17.5047	20.8789	20.5723	18.5028	17.4075	19.113	0.933294
ACP5	mRNA	3.65074	3.53675	1.78879	1.56297	2.98945	1.95202	0.724626
ACP6	mRNA	4.32516	4.94708	5.9779	3.41808	5.74479	4.98347	0.92762
ACPL2	mRNA	94.7655	90.9012	96.386	93.2521	69.9664	106.147	0.955018
ACPP	mRNA	84.1678	129.46	73.6814	123.012	54.0922	153.697	1.15138
ACPT	mRNA	0	0.0962345	0	0.076465	0.033672	0.112107	2.30939
ACRBP	mRNA	0.623297	1.58083	0.84378	0.983017	0.88981	0.854055	0.894674
ACRC	mRNA	4.69611	6.05039	5.00745	12.2995	5.89431	5.54359	1.50676
ACSBG1	mRNA	0.0857556	0.144998	0.155755	0.10369	0.106542	0.0337824	0.631328
ACSBG2	mRNA	0.018846	0.0637305	0.0244495	0.0759574	0.0501728	0.0556812	1.69876
ACSF2	mRNA	15.2601	14.2294	13.756	12.2825	11.8404	17.7603	0.968501
ACSF3	miscRNA	8.85528	7.93972	8.97295	6.27633	6.6869	7.98982	0.813144
ACSL1	mRNA	54.4819	40.3249	30.8881	57.3867	24.4483	27.4102	0.86913
ACSL3	mRNA	11.6847	14.7036	9.00109	12.4939	13.7858	13.0081	1.11016
ACSL4	mRNA	115.58	101.953	62.0129	108.578	87.5754	113.843	1.10893
ACSL5	mRNA	1.64775	2.42821	1.52971	2.34572	1.58297	1.65255	0.995644
ACSL6	mRNA	0.246537	0.294053	0.325333	0.225245	0.277335	0.166144	0.772267
ACSM1	mRNA	3.36416	2.73877	1.7781	1.3559	2.12296	1.20256	0.594012
ACSM3	mRNA	22.4282	15.7502	23.1904	14.2691	37.0845	20.047	1.16347
ACSM5	mRNA	0.0842016	0.0177963	0.081928	0.0795395	0.0186805	0.0207314	0.646735
ACSS1	mRNA	25.6176	29.6257	28.7054	21.1409	30.011	26.1659	0.921011
ACSS2	mRNA	27.7906	37.6399	16.6756	24.4527	24.0457	36.0924	1.03026
ACSS3	mRNA	42.8532	35.1031	30.0054	46.0147	20.7266	39.2414	0.98167
ACTA1	mRNA	0.0342333	0.115765	0.355296	0.155222	0.212655	0.0337146	0.794767
ACTA2	mRNA	9.18707	10.3968	8.58069	11.205	12.5517	12.6555	1.29284
ACTB	mRNA	2060.7	2295.74	2417.28	2401.2	3161.11	2202.26	1.14628
ACTBP10	ncRNA	0.0443666	0.0250054	0.05969	0.0447041	0.0196859	0.0291295	0.724609
ACTBP11	ncRNA	0.163118	0.240052	0.117566	0.219145	0.369927	0.0356992	1.19979
ACTBP2	ncRNA	0.797265	0.722161	0.853721	0.702913	0.492728	0.616929	0.763784
ACTBP3	ncRNA	0.119417	0.201913	0	0.120325	0.317918	0.470428	2.82785
ACTBP4	ncRNA	0.05808	0.0491015	0.0376745	0.117044	0.0773118	0.0714998	1.83531
ACTBP7	ncRNA	0.114341	0.265829	0.33376	0.129612	0.494657	0.0985321	1.01243
ACTBP8	ncRNA	0.0633338	0.0401573	0.0410824	0.0638155	0.0843053	0	1.02454
ACTBP9	ncRNA	0.185389	0.0803745	0.0740034	0.244276	0.177173	0.210669	1.86045
ACTC1	mRNA	0.0553592	0.0117003	0	0.0278901	0.14738	0.0408902	3.22341
ACTG1	mRNA	2436.88	2462.31	2889.86	2112.67	3772.7	2193.65	1.03723
ACTG1P1	ncRNA	0.447183	0.333577	0.31851	0.238545	0.736096	0.682198	1.50722
ACTG1P10	ncRNA	0.544107	0.346881	0.312442	0.224691	0.0791558	0.553431	0.712362
ACTG1P11	ncRNA	0	0.0301794	0	0.0134885	0.0791972	0.021973	3.79924
ACTG1P2	ncRNA	0	0.0479647	0	0.01225	0.0719255	0.0439022	2.67025
ACTG1P3	ncRNA	0.20609	0.406539	0.133684	0.588364	0.365776	0.575073	2.04902
ACTG1P4	miscRNA	0.0514189	0.0217351	0.133415	0.077715	0.13689	0.0253198	1.16148
ACTG1P9	ncRNA	0.015488	0.0261875	0.0937675	0.0624232	0.110871	0.0762664	1.84255
ACTG2	mRNA	0.6912	0.25971	0.448357	0.812533	1.0223	0.642907	1.77074
ACTL10	mRNA	0.579654	0.553965	0.359654	0.711034	0.738045	0.347486	1.20311
ACTL6A	mRNA	20.9027	20.2331	15.8114	23.2503	20.4888	22.0913	1.15599
ACTL7B	mRNA	0	0.0306884	0	0.0731522	0.0322132	0.0714998	5.76325
ACTL8	mRNA	0.247175	0.232183	0	0	0.950507	0.162286	2.32142
ACTN1	mRNA	11.217	12.3667	8.76281	13.3265	26.6682	11.9367	1.60547
ACTN2	mRNA	10.7571	13.8274	19.8277	20.2676	21.3559	17.1529	1.32343
ACTN3	miscRNA	0	0.0441211	0.0902751	0.0350573	0	0.0171327	0.388329
ACTN4	mRNA	42.1654	40.3025	30.8225	39.2886	49.9446	47.0387	1.20285
ACTN4P1	ncRNA	0.0352972	0.0149203	0.0457922	0.0533486	0.0156617	0	0.718784
ACTR10	mRNA	22.6669	23.0927	19.8487	22.4407	24.8326	22.2435	1.05957
ACTR1A	mRNA	45.4888	45.2246	42.4891	46.1395	47.3375	47.9356	1.06164
ACTR1B	mRNA	47.9414	49.9356	37.4996	40.7112	49.2029	48.0397	1.01904
ACTR2	mRNA	60.2567	70.3057	47.615	64.7797	70.9225	62.2353	1.1109
ACTR3	mRNA	75.4311	75.8871	57.6764	78.3691	97.6363	77.3412	1.21222
ACTR3B	mRNA	5.65972	5.79827	4.45636	5.19173	6.05057	5.39799	1.04562
ACTR3C	mRNA	0.877774	0.497531	0.504679	0.753793	0.947135	0.520648	1.1817
ACTR5	mRNA	3.44309	3.79977	3.31669	3.63548	4.88508	4.26403	1.21071
ACTR6	mRNA	5.74344	6.48578	5.72957	6.87352	5.29923	5.94228	1.0087
ACTR8	mRNA	6.40112	6.22124	4.40342	5.66221	5.39926	5.67301	0.982891
ACTRT3	mRNA	1.52949	1.42235	1.25669	1.79798	1.19894	1.65694	1.10582
ACVR1	mRNA	3.60878	4.2145	3.87608	4.24509	4.48349	3.8847	1.07812
ACVR1B	mRNA	20.4845	24.7622	19.8766	20.3052	27.3957	22.1662	1.07285
ACVR1C	mRNA	0.0172748	0.00973621	0.00747037	0.0290103	0.0357699	0.028355	2.70103
ACVR2A	mRNA	0.730983	0.720979	0.796595	0.962417	0.605442	0.787097	1.04732
ACVR2B	mRNA	1.10575	0.920191	1.02486	1.03486	1.10731	1.13318	1.0736
ACVR2B-AS1	miscRNA	0.243673	0.240338	0.447843	0.327368	0.23426	0.47996	1.11776
ACVRL1	mRNA	2.82947	7.37893	6.39273	7.79192	9.74579	5.76211	1.40351
ACY1	mRNA	5.91922	6.59856	6.05575	6.27115	6.29122	5.81952	0.989682
ACY3	mRNA	0.117947	0.0332379	0.102011	0.0396147	0	0.0387199	0.309384
ACYP1	mRNA	25.9626	25.4246	36.565	22.0178	22.0208	22.3958	0.755346
ACYP2	mRNA	9.7711	11.1906	8.18004	9.08808	7.7076	9.62303	0.906558
ADA	mRNA	17.8486	20.138	17.9185	14.253	29.221	15.1796	1.04916
ADAD2	mRNA	0.0776416	0.0468851	0.100727	0.0558801	0.0787435	0.0546179	0.840127
ADAL	mRNA	2.50897	2.57608	2.03789	1.94917	1.66504	2.19163	0.815089
ADAM1	miscRNA	0.95382	1.33888	1.89115	1.61388	1.14988	1.96735	1.1308
ADAM10	mRNA	29.4532	30.2586	19.5358	22.412	31.277	29.6734	1.05192
ADAM11	mRNA	0.208993	0.294475	0.421762	0.444563	0.422446	0.50313	1.48086
ADAM12	mRNA	0.385865	0.255299	0.08706	0.211305	0.878391	0.148703	1.70057
ADAM15	miscRNA	10.6378	12.1064	12.4631	13.2252	10.9941	12.7492	1.05003
ADAM17	mRNA	12.3083	11.5624	8.85455	9.76062	13.1866	14.8598	1.15529
ADAM18	mRNA	0.0213049	0.0180114	0	0.0214669	0.0756253	0	2.46952
ADAM19	mRNA	0.441626	0.346688	0.470626	0.365524	0.566866	0.450467	1.09843
ADAM20	mRNA	0.018306	0	0	0.0368905	0.0162451	0.0360572	4.87232
ADAM20P1	miscRNA	0.0672726	0.0426548	0.283643	0.177934	0.0895484	0.0496899	0.805884
ADAM21	mRNA	0.441268	0.413603	0.22401	0.550948	0.349025	0.349554	1.15817
ADAM21P1	miscRNA	0.0249441	0.137072	0.0970821	0.0377007	0.121747	0.159679	1.23168
ADAM22	mRNA	0.120466	0.0648093	0.142076	0.121382	0.126341	0.124033	1.13565
ADAM23	mRNA	2.91008	4.17106	3.94891	3.57258	5.26138	5.81432	1.32803
ADAM28	mRNA	0.492056	0.509924	0.432437	0.351858	0.507088	0.390806	0.871261
ADAM32	mRNA	0.309249	0.57042	0.595718	0.698742	0.573814	0.341479	1.09397
ADAM33	mRNA	3.23888	1.30156	2.50606	1.91713	2.08801	2.01687	0.85461
ADAM8	mRNA	4.83079	3.5866	4.82087	3.33863	4.71287	3.23272	0.852395
ADAM9	mRNA	33.66	39.2405	25.0653	32.8544	58.0978	43.2073	1.36945
ADAMDEC1	mRNA	0.0209641	0.0531698	0	0	0.0186039	0.0412927	0.807952
ADAMTS1	mRNA	92.3086	133.251	149.337	78.1235	176.491	90.1413	0.919601
ADAMTS10	mRNA	0.518703	0.509905	0.829425	1.40994	0.920613	0.570243	1.56122
ADAMTS12	mRNA	0.464171	0.322653	0.334546	0.748323	1.16251	0.518088	2.16603
ADAMTS13	mRNA	1.59526	2.01422	2.59369	1.48214	1.64547	2.03016	0.831476
ADAMTS14	mRNA	0.805117	2.11577	3.71239	1.98412	2.80625	1.06041	0.882034
ADAMTS15	mRNA	0.549283	0.251217	0.338778	0.771217	0.263699	0.29265	1.16527
ADAMTS16	mRNA	0.123306	0.0434352	0.199961	0.0828293	0.282679	0.161917	1.43829
ADAMTS17	mRNA	0.454108	0.214989	0.282782	0.471798	0.394028	0.190817	1.11006
ADAMTS18	mRNA	0.466761	0.664983	0.381268	0.139352	2.39323	1.29394	2.52907
ADAMTS19	mRNA	0.0301299	0.0254722	0	0.0202394	0.0267378	0.0197822	1.20066
ADAMTS2	mRNA	0.279995	0.383855	0.431968	0.442249	0.470083	0.789991	1.55347
ADAMTS20	mRNA	0.0178302	0	0.0115659	0.00898293	0	0.00878002	0.604262
ADAMTS3	mRNA	0.44772	0.667956	0.47834	0.521891	0.79463	0.890517	1.38458
ADAMTS4	mRNA	0.147479	0.410282	0.340566	0.785207	1.35064	0.28526	2.69512
ADAMTS5	mRNA	0.0687607	0.107319	0.0617576	0.207851	0.253466	0.130228	2.48718
ADAMTS6	mRNA	0.0351612	0.0772869	0.0364926	0.0637716	0.386914	0.0623311	3.44443
ADAMTS7	mRNA	2.74132	3.73851	3.57402	3.8468	4.19483	3.40691	1.13872
ADAMTS8	mRNA	0	0.0117962	0.0362037	0.0281186	0.0742936	0.0412251	2.99245
ADAMTS9	mRNA	74.3871	73.2573	57.9563	45.6964	68.6267	50.1638	0.80003
ADAMTS9-AS2	miscRNA	1.92696	1.29938	1.369	0.924581	1.07894	1.08443	0.671976
ADAMTSL1	mRNA	0.834136	0.760281	0.515712	0.682891	0.277585	0.551942	0.716742
ADAMTSL2	mRNA	0.339228	0.106218	0.130397	0.140229	0.133794	0.148483	0.733719
ADAMTSL3	mRNA	0.0139341	0.00589004	0.0180772	0.0280802	0	0.0274459	1.46502
ADAMTSL4	mRNA	7.3345	9.30615	11.2195	7.12066	8.96979	8.44521	0.880672
ADAMTSL5	mRNA	2.91599	2.3291	2.46011	1.98282	2.09556	2.21992	0.817409
ADAP1	mRNA	4.13813	4.83825	2.99838	3.45989	2.59792	2.3412	0.701393
ADAP2	mRNA	2.65871	3.39513	2.14672	1.91084	1.66642	2.50855	0.742122
ADAR	mRNA	35.8687	35.0182	28.8747	34.2074	39.6005	37.313	1.11387
ADARB1	mRNA	2.793	2.20751	1.93439	3.15869	2.98846	2.30655	1.21901
ADARB2	mRNA	0.0545921	0.00512809	0.023608	0.0244477	0.193784	0.10753	3.90938
ADAT1	miscRNA	6.71624	5.40266	4.17755	4.6525	4.87593	4.70109	0.873167
ADAT2	mRNA	0.825547	1.29911	1.44215	1.75425	0.971971	1.46508	1.17508
ADAT3	mRNA	3.4451	3.5552	3.52518	4.41654	3.45913	3.55218	1.08573
ADC	mRNA	0.890098	0.851512	0.850869	1.93535	0.436518	1.38412	1.4488
ADCK1	mRNA	3.1801	3.32677	4.60053	3.2965	3.32964	4.1909	0.973859
ADCK2	mRNA	9.55617	9.83359	8.49875	7.47217	16.1164	13.606	1.33369
ADCK3	mRNA	14.7178	12.1619	11.2477	9.19376	7.21295	11.9298	0.743206
ADCK4	mRNA	20.3772	24.0455	25.0653	20.7535	23.0726	22.4482	0.953753
ADCK5	mRNA	6.16446	6.20103	7.55867	5.24164	4.61641	7.09569	0.850914
ADCY1	mRNA	0.0204458	0.0103711	0.0503974	0.078285	0.0163296	0.0563806	1.85922
ADCY10	mRNA	0.0565693	0.0478244	0.0366945	0.0189999	0.0585674	0.0742827	1.07628
ADCY10P1	miscRNA	0.418555	0.359413	0.573239	0.44184	1.06075	0.691164	1.62355
ADCY2	mRNA	0.366578	0.217596	0.252964	0.282919	0.401444	0.161308	1.01019
ADCY3	mRNA	3.37094	3.49841	3.26483	3.87093	4.47167	3.7148	1.18978
ADCY4	mRNA	0.316005	0.162616	0.249543	0.498379	0.109733	0.12178	1.00237
ADCY5	mRNA	0.217919	0.141716	0.130483	0.168905	0.208261	0.156835	1.08954
ADCY6	mRNA	12.0537	9.4072	9.30581	9.91786	10.631	12.0052	1.05809
ADCY7	mRNA	4.55896	5.0615	3.33804	2.97014	4.28956	3.38278	0.821274
ADCY9	mRNA	8.04656	7.34228	5.80948	7.06472	6.33943	7.14616	0.969431
ADCYAP1R1	mRNA	0.0155469	0.0131435	0.0100847	0.00783257	0.00689829	0	0.379905
ADD1	mRNA	110.14	83.0154	79.0259	83.3171	57.9176	90.2703	0.850554
ADD2	mRNA	0.0124084	0.0314707	0.0482935	0.0125028	0.0110115	0	0.255111
ADD3	mRNA	29.638	27.1274	16.6514	37.1758	10.4307	28.6339	1.03846
ADH1A	mRNA	0.0170368	0	0.0442047	0.0343328	0.0529156	0.0503358	2.24659
ADH1B	mRNA	0.0190568	0.0483326	0.197784	0.124812	0.114152	0	0.901159
ADH1C	mRNA	0	0.0293342	0.045015	0.104886	0.0307917	0.0341723	2.28449
ADH5	mRNA	40.8844	47.2132	33.7303	48.3632	38.7861	39.7508	1.04163
ADH6	mRNA	0.0182342	0.0616615	0.0236557	0.0551186	0.0647253	0.0179578	1.33076
ADHFE1	mRNA	23.1952	26.3588	29.0859	22.6379	18.2502	29.7765	0.898584
ADI1	mRNA	89.6261	87.3467	81.8156	130.592	61.0794	74.2724	1.02765
ADIPOQ	mRNA	0.00276034	0.0140017	0.00716213	0.00139067	0.0146974	0.010874	1.12698
ADIPOQ-AS1	miscRNA	0.00371118	0.00627495	0.00962925	0.0018697	0.0197602	0	1.1027
ADIPOR1	mRNA	38.2799	36.6137	29.297	35.5403	34.2414	34.3672	0.9996
ADIPOR2	mRNA	36.8214	36.9649	34.2823	35.4779	37.7835	34.8098	1.00002
ADK	mRNA	9.23573	8.85033	7.29959	9.03494	10.1256	8.36723	1.08438
ADM	mRNA	27.2306	23.9455	38.5304	10.4136	67.6431	13.7911	1.02387
ADM2	mRNA	0.285076	0.151683	0.294836	0.0602611	0.398048	0.10602	0.771368
ADNP	mRNA	22.047	18.7121	18.2052	21.6902	17.7364	21.7236	1.03707
ADNP2	mRNA	3.80387	3.96967	3.45811	4.33939	3.90596	5.58664	1.23152
ADO	mRNA	7.74067	7.75076	6.73041	6.87301	7.95318	7.78556	1.01755
ADORA1	mRNA	0.0350191	0.0296056	0	0.0176427	0.0466148	0.0689768	2.06167
ADORA2A	mRNA	0.796732	0.80828	1.11115	1.23429	1.0959	1.01025	1.22984
ADORA2B	mRNA	2.19625	2.2235	2.39198	2.73205	1.56401	1.78913	0.893338
ADORA2BP1	ncRNA	11.3448	14.3699	10.2873	19.8956	14.5265	12.8739	1.31371
ADORA3	mRNA	1.32045	2.13641	1.12235	1.30755	0.68691	1.18833	0.695054
ADPGK	miscRNA	22.8079	24.3715	23.5854	25.0529	24.0771	24.8229	1.04505
ADPGK-AS1	miscRNA	2.1062	1.75686	1.03225	1.41481	1.82754	1.38285	0.944824
ADPRH	mRNA	15.0552	16.07	13.381	15.589	11.6919	15.2954	0.956639
ADPRHL1	mRNA	0.791774	1.10793	0.79696	0.839062	0.533033	0.88733	0.837859
ADPRHL2	mRNA	30.6481	26.3574	20.5469	21.8666	20.0361	24.8851	0.861196
ADPRM	mRNA	4.6464	3.18804	3.75653	3.59612	3.76475	3.747	0.958322
ADRA1A	mRNA	0.06655	0.0468851	0.107922	0.0681738	0.0984294	0.0655415	1.04874
ADRA1D	mRNA	0.134198	0.534849	0.522299	0.502242	1.52265	0.0944033	1.77891
ADRA2A	mRNA	0.923046	0.189515	0.171071	0.810487	0.51488	0.350637	1.30567
ADRA2B	mRNA	0.0156492	0.01323	0	0.0157683	0	0.0154121	1.07968
ADRA2C	mRNA	0.0783101	0.0220681	0	0	0.0926583	0.0514156	1.43531
ADRB1	mRNA	0.571465	0.694489	0.532866	0.431859	0.190173	1.30149	1.06932
ADRB2	mRNA	0.725857	0.634809	0.454603	0.529619	0.79962	0.394404	0.949525
ADRBK1	mRNA	28.0484	24.5091	22.911	19.4094	21.3612	22.7125	0.841187
ADRBK2	mRNA	2.25127	2.50257	1.2673	1.95908	1.36768	1.44006	0.791682
ADRM1	mRNA	81.3401	77.4692	75.6514	87.6402	88.2913	72.4048	1.05918
ADSL	mRNA	40.7822	40.7106	39.6359	44.8273	46.3416	38.8052	1.07303
ADSS	mRNA	11.2252	11.4935	9.93891	13.5319	15.1296	13.6424	1.29538
ADSSL1	mRNA	0.761578	0.858463	0.658679	0.667897	0.851055	1.02783	1.11764
ADTRP	mRNA	0.137541	0.116279	0.178437	0.11087	0.244113	0.108366	1.07193
AEBP1	mRNA	9.91899	5.47925	7.94515	8.3918	17.2934	13.5923	1.68259
AEBP2	mRNA	6.26689	6.56537	5.42406	6.7422	5.49724	7.53259	1.08302
AEN	mRNA	8.62774	14.0888	8.3203	10.5279	16.0843	9.83778	1.17441
AES	mRNA	91.8696	82.824	78.3283	70.0394	87.72	88.7158	0.974126
AF357530	ncRNA	0	0.162035	0.0828838	0.0965609	0.0566953	0.0629198	0.882644
AFAP1	mRNA	1.74972	1.93524	1.33553	1.74978	2.04599	2.10866	1.17607
AFAP1-AS1	ncRNA	0.112826	0.133539	0.102461	0.189474	0.143511	0.181491	1.47488
AFAP1L1	mRNA	0.133447	0.0410247	0.157387	0.452283	0.0430631	0.10753	1.81666
AFAP1L2	mRNA	0.43706	0.467304	0.617042	0.764198	0.661635	0.607676	1.3366
AFF1	mRNA	10.8129	9.88082	6.16547	9.24766	8.6766	11.5776	1.09839
AFF2	mRNA	4.97495	4.18073	3.40556	2.34155	6.31873	4.26606	1.02907
AFF3	mRNA	0.257499	0.260169	0.219991	0.291099	1.27352	0.2103	2.40615
AFF4	mRNA	23.9973	21.1378	13.1784	21.8065	27.6588	24.5794	1.26977
AFG3L1P	miscRNA	6.85666	8.23132	9.33489	8.47753	7.70254	10.3039	1.08439
AFG3L2	mRNA	57.3021	49.4032	43.9034	54.6607	35.0949	59.614	0.991773
AFG3L2P1	ncRNA	0.769487	0.715408	0.67547	0.754542	0.817821	0.941626	1.16369
AFMID	mRNA	6.22404	6.70632	7.99864	6.56159	6.65398	6.9951	0.965678
AFP	mRNA	0.150916	0.340231	0.130526	0.12672	0.691951	0.0495431	1.39658
AFTPH	mRNA	8.59488	8.81801	6.88654	7.84796	8.27661	8.6112	1.01796
AGA	mRNA	11.69	14.7729	9.93187	13.1748	11.5386	12.9729	1.03548
AGAP1	mRNA	1.5074	1.14694	0.78224	1.18662	1.09524	1.18069	1.00755
AGAP10	mRNA	1.7768	2.628	2.69107	2.93235	1.12557	2.39265	0.909061
AGAP11	mRNA	1.21961	1.0369	1.21063	0.851738	0.943373	0.940297	0.78895
AGAP2	mRNA	1.29571	1.35075	1.34022	1.12914	1.25083	1.28038	0.918144
AGAP3	mRNA	11.5757	9.29161	10.1348	13.3209	9.31824	10.9019	1.0819
AGAP4	mRNA	3.12789	1.92738	5.11042	3.73798	2.663	3.56905	0.980752
AGAP5	mRNA	3.55055	3.87919	3.71346	3.93229	3.21286	3.84157	0.985957
AGAP6	mRNA	6.12435	8.54279	10.8908	10.9314	8.46313	10.156	1.15622
AGAP7	mRNA	1.43059	2.02386	2.36255	2.86731	1.87802	2.4353	1.23442
AGAP8	mRNA	1.79208	2.58787	2.42245	4.56364	2.94075	3.53343	1.62264
AGAP9	mRNA	2.08875	2.64263	2.90248	3.35334	1.36714	2.73556	0.976707
AGBL2	mRNA	0.270275	0.444961	0.590544	0.31533	0.479693	0.672452	1.12383
AGBL3	mRNA	0.130199	0.195683	0.150143	0.0583064	0.256758	0.085484	0.841442
AGBL5	mRNA	6.99471	6.06692	5.94039	5.40924	6.1722	6.40666	0.946641
AGER	miscRNA	4.68944	7.1542	16.5867	7.48015	7.65878	10.0792	0.887016
AGFG1	mRNA	8.56912	10.0848	7.0848	10.2149	12.1598	9.7017	1.24623
AGFG2	mRNA	9.05666	9.47084	9.82684	6.64747	8.31044	9.28561	0.85502
AGGF1	mRNA	11.9019	11.7486	9.15417	11.6327	9.19397	12.2239	1.00749
AGGF1P1	ncRNA	0.232109	0.189687	0.100374	0.132529	0.3021	0.152394	1.1242
AGGF1P2	ncRNA	0.252709	0.34717	0.245885	0.28646	0.168194	0.311099	0.905398
AGGF1P3	ncRNA	0.0479459	0.0405341	0.0933026	0.0241553	0.021274	0.0236097	0.379789
AGK	mRNA	8.0204	9.43957	7.45813	9.64839	8.24941	9.58532	1.10294
AGL	mRNA	10.9851	13.7592	7.38822	16.4266	6.17415	18.4739	1.27829
AGMAT	mRNA	1.22077	1.29659	0.925019	1.96156	1.74963	1.39511	1.48336
AGPAT1	mRNA	38.0139	37.0001	33.413	31.6061	43.2395	33.5795	0.999983
AGPAT2	mRNA	14.1643	17.4177	14.3494	13.0411	15.0015	16.1933	0.963088
AGPAT3	mRNA	15.1577	15.1348	13.5851	13.796	13.7556	15.2505	0.975489
AGPAT4	mRNA	1.75147	1.35458	1.20344	1.14384	2.18463	1.83992	1.19931
AGPAT4-IT1	miscRNA	0.574274	0.115595	0.248341	0.0551088	0.291212	0.26932	0.656186
AGPAT5	mRNA	13.4394	21.1586	15.5981	17.9995	17.1667	18.231	1.06377
AGPAT6	mRNA	19.7233	18.1739	18.6049	18.0696	29.6792	21.7298	1.22967
AGPAT9	mRNA	66.2047	58.1474	55.8208	40.1349	70.328	43.4862	0.854451
AGPHD1	mRNA	1.44847	1.6444	1.18118	1.58459	1.10177	1.42652	0.962291
AGPS	mRNA	5.5678	5.79506	4.01389	6.12077	6.43804	6.00221	1.20708
AGRN	mRNA	7.59051	6.48494	6.18178	5.20193	6.284	7.21783	0.923313
AGRP	mRNA	0.668984	0.226227	0.260368	0.202222	0.831135	0.395308	1.23632
AGSK1	miscRNA	2.32889	1.84627	1.82101	1.1828	1.9447	2.40391	0.922491
AGT	mRNA	0.0197796	0.0836093	0.0769819	0	0.0351055	0.0584394	0.518626
AGTPBP1	mRNA	8.06154	7.49	6.55718	10.0108	6.8255	6.02572	1.03407
AGTR1	mRNA	0.232897	0.125296	0	0.0853341	0.48851	0.271071	2.35882
AGTRAP	mRNA	18.5674	24.7778	20.3842	23.8988	20.2243	22.6118	1.04716
AGXT2L1	miscRNA	0.0238055	0.120753	0	0.191892	0.0633762	0.0468895	2.09022
AGXT2L2	mRNA	31.7885	27.2607	33.7958	26.3508	26.2269	33.0071	0.921802
AHCTF1	mRNA	8.96785	8.97545	6.97019	11.0971	6.85974	11.3071	1.17462
AHCTF1P1	ncRNA	0.637696	0.476573	0.391577	0.591859	0.447295	0.598889	1.08779
AHCY	mRNA	41.992	41.3687	38.3132	42.8544	53.7733	37.046	1.09862
AHCYL1	mRNA	31.9529	31.5406	25.1303	29.3189	36.2934	28.75	1.06475
AHCYL2	mRNA	4.6519	3.20764	3.48227	3.15197	3.43866	3.59258	0.897847
AHDC1	mRNA	5.83804	6.14283	5.11389	4.44751	4.58031	4.97857	0.819338
AHI1	mRNA	5.7282	5.22138	5.1773	6.24591	3.35273	5.91767	0.96214
AHNAK	mRNA	53.8359	48.3421	44.3692	41.6017	61.827	50.1539	1.04801
AHNAK2	mRNA	0.0279032	0.0471795	0.0723995	0.0506079	0.054476	0.0467167	1.02928
AHR	mRNA	3.38309	2.25488	2.08039	2.49376	4.53659	2.51397	1.23657
AHRR	mRNA	2.40911	2.3067	1.65738	1.82398	2.1025	1.85169	0.906638
AHSA1	mRNA	75.4608	63.209	62.4707	74.7473	79.8594	51.9178	1.02677
AHSA2	mRNA	32.7808	30.2793	33.1481	25.5202	24.818	36.8593	0.906342
AHSP	mRNA	0	0.170788	0	0.407108	0.268911	0.49739	6.87056
AICDA	mRNA	0.0365858	0.0463951	0.0474639	0.018432	0.0811672	0.0180157	0.901646
AIDA	mRNA	30.0074	27.6814	27.2419	32.5325	26.7596	28.9021	1.03842
AIF1	mRNA	12.7519	17.7068	9.11666	9.93025	10.9816	10.6343	0.797117
AIF1L	mRNA	2.41375	1.96685	1.62231	2.82769	1.31617	1.34611	0.914552
AIFM1	mRNA	22.3871	22.1094	17.5092	24.3949	17.6212	23.0239	1.04893
AIFM2	mRNA	13.5875	10.0179	8.18127	8.46171	9.94349	7.713	0.821671
AIFM3	mRNA	0.547085	0.83608	0.900837	0.318027	0.504166	0.518072	0.586805
AIG1	mRNA	16.2557	21.7606	15.7749	17.2717	19.1249	20.1707	1.05161
AIM1	mRNA	5.16314	8.91303	9.35831	8.16159	16.5905	11.7692	1.55844
AIM1L	mRNA	0.00974459	0.00823819	0.012642	0.0294561	0.00864752	0.00959692	1.55758
AIM2	mRNA	0.241087	0.320285	0.312769	0.138812	0.489016	0.135676	0.873434
AIMP1	mRNA	19.0242	17.5735	16.3344	20.7323	19.0378	18.7999	1.10651
AIMP2	mRNA	19.0354	20.3463	18.8205	24.4188	22.7897	19.2631	1.14208
AIP	mRNA	47.3382	44.2957	66.0919	41.7882	43.6641	39.8033	0.794135
AIPL1	mRNA	0.094617	0.0581748	0.0167386	0.13116	0.137397	0.0508272	1.88394
AIRE	mRNA	0.0222316	0.0751793	0.0865251	0.067202	0.118372	0.098526	1.54456
AJUBA	mRNA	4.86248	2.58073	2.23841	4.32807	5.13952	3.06578	1.29455
AK1	mRNA	8.3111	10.1094	12.594	9.14495	9.4608	10.6631	0.943718
AK2	miscRNA	38.7509	42.6733	32.4098	47.493	35.5943	39.4058	1.07607
AK2P1	ncRNA	0.720607	1.30757	1.09448	1.46989	0.592688	1.09049	1.00974
AK2P2	ncRNA	0.242805	0.41054	0.157499	0.122326	0.107735	0	0.28373
AK3	mRNA	27.668	27.9074	25.1685	31.2022	22.9364	25.0857	0.981179
AK3P2	ncRNA	0	0.0573068	0	0.0683013	0.180463	0.0667584	5.50584
AK3P3	ncRNA	0.309291	0.261478	0.401253	0.350599	0.205853	0.076151	0.650811
AK3P5	ncRNA	0.611577	0.221586	0.113345	0.176065	0.38766	0.172088	0.777398
AK3P6	ncRNA	0.015997	0.0270481	0	0.024178	0.0149058	0.0157546	1.27398
AK4	mRNA	20.6133	19.7559	13.7622	13.4181	8.03089	17.348	0.71672
AK4P1	ncRNA	5.55824	2.7697	2.91306	1.8712	1.8242	2.90443	0.587122
AK4P3	ncRNA	4.58749	2.69045	2.50362	1.77542	1.35977	3.09877	0.637317
AK4P4	ncRNA	0.239206	0	0.206886	0	0.141517	0.078527	0.493271
AK5	mRNA	0.19478	0.0548899	0.0673852	0.0915889	0.103711	0.0639429	0.817657
AK7	mRNA	2.24576	2.25867	1.32614	2.08337	0.549773	3.54639	1.05985
AK8	mRNA	0.46111	0.595	0.409303	0.476844	0.247672	0.513875	0.84508
AKAP1	mRNA	4.37544	4.6868	3.46461	4.52885	4.05212	4.03908	1.00744
AKAP10	mRNA	11.6461	8.66708	7.11694	9.22568	6.83624	9.87303	0.945493
AKAP11	mRNA	11.4689	8.0277	6.89122	8.73201	8.06536	9.93524	1.01307
AKAP12	mRNA	1.61803	1.70604	2.94034	1.63034	3.67841	1.70691	1.11992
AKAP13	mRNA	24.8732	19.9204	15.2533	32.8616	13.1752	22.8767	1.14766
AKAP16BP	ncRNA	0	0.0583122	0.0894832	0.0694995	0.122419	0.203789	2.6774
AKAP17A	miscRNA	25.6645	22.7397	20.3893	26.0602	20.5863	24.2916	1.03117
AKAP2	mRNA	2.06787	3.43058	2.68428	3.6034	6.04599	3.8742	1.6527
AKAP3	mRNA	0.118468	0.0858463	0.21956	0.0341054	0.120149	0.0500025	0.481881
AKAP4	mRNA	0.0177405	0	0.0460306	0	0.0314865	0.0349433	1.04169
AKAP5	mRNA	1.80427	1.13902	0.870874	3.05262	0.460365	0.893894	1.1554
AKAP6	mRNA	0.123015	0.141438	0.114906	0.0594965	0.100433	0.106613	0.702611
AKAP7	mRNA	15.7564	13.3648	10.3054	14.4896	8.73425	13.6219	0.93454
AKAP8	mRNA	11.6055	10.6529	10.7798	11.9045	9.42842	12.2536	1.0166
AKAP8L	mRNA	42.1407	39.2747	46.5467	40.0982	34.3819	49.1572	0.966203
AKAP9	mRNA	4.00049	5.70669	3.47948	4.93587	6.14127	7.76665	1.429
AKD1	mRNA	1.36542	1.00407	0.932869	0.887355	0.867548	0.819569	0.779585
AKIP1	miscRNA	10.4279	9.67135	10.2798	8.7272	8.82265	10.5942	0.926429
AKIRIN1	mRNA	29.3425	30.4336	25.5645	31.5116	31.1471	27.1806	1.05271
AKIRIN2	mRNA	14.603	14.3584	13.9341	11.4887	16.8325	12.5319	0.952387
AKNA	mRNA	9.49281	8.55588	7.60282	7.44217	5.02867	7.69881	0.786295
AKR1A1	mRNA	30.3427	34.4034	26.8166	36.082	26.8693	28.8953	1.0031
AKR1B1	mRNA	45.8823	50.5963	24.9481	41.7371	31.081	31.847	0.861961
AKR1B1P3	ncRNA	0.255978	0.0541018	0	0	0.03786	0.0840331	0.393102
AKR1C1	mRNA	4.71322	4.2849	6.04048	5.91456	5.16384	4.74522	1.0522
AKR1C2	mRNA	0.418124	0.497279	0.586117	0.365964	0.336461	0.453665	0.769947
AKR1C3	mRNA	0.299257	0.379494	0.622983	1.09394	0.490989	0.555175	1.64404
AKR1C4	mRNA	0.0500241	0.0362494	0.0556267	0.043204	0	0	0.304467
AKR1D1	mRNA	0.0754397	0	0.0244675	0.0190034	0.00836831	0.0247655	0.521856
AKR1D1P1	ncRNA	0.1298	0.113654	0.12291	0.138728	0.0798081	0.160299	1.03404
AKR1E2	mRNA	0.825385	0.375733	0.658952	0.447819	0.366231	0.437703	0.67296
AKR7A2	mRNA	10.6748	13.7253	9.74731	11.2984	11.5945	11.5525	1.00873
AKR7A2P1	miscRNA	0.694854	0.293719	0.550889	0.272276	0.959196	0.646306	1.21976
AKR7A3	mRNA	0.329479	0.667348	0.507588	0.791922	0.374618	0.784174	1.29666
AKR7L	miscRNA	0.154612	0.203847	0.186256	0.140951	0.0833034	0.208464	0.794395
AKT1	mRNA	49.6227	54.2249	49.4918	50.0174	55.5838	53.0977	1.03495
AKT1S1	mRNA	33.0012	31.4746	36.5875	30.9103	27.5957	29.0358	0.866209
AKT2	mRNA	23.9062	22.2487	23.6829	21.1697	25.0016	25.5858	1.02748
AKT3	mRNA	8.35	5.75656	6.00621	5.3048	7.84224	6.81616	0.992564
AKTIP	mRNA	8.77525	7.95347	6.40839	8.65658	5.63381	8.61962	0.990185
ALAD	mRNA	351.181	313.61	262.78	397.504	146.678	398.898	1.01672
ALAS1	mRNA	27.3895	33.0061	29.7462	27.1778	32.2969	29.9305	0.991828
ALAS2	mRNA	0.201718	0.767408	0	1.95631	0.872666	0.64565	3.58532
ALB	mRNA	0.0454921	0.0769191	0.206564	0.0229191	0.222038	0.201612	1.35745
ALCAM	mRNA	9.44136	12.8396	6.98182	10.646	21.625	11.2051	1.48571
ALDH16A1	mRNA	11.2966	13.1464	13.6414	13.6624	10.3096	12.4138	0.955396
ALDH18A1	mRNA	7.17287	5.75209	5.61015	6.20131	11.4995	8.00897	1.38709
ALDH1A1	mRNA	2.09274	2.7724	1.28752	4.28254	1.64653	1.29611	1.17432
ALDH1A2	mRNA	2.25162	6.03762	4.13971	2.5332	7.6983	3.78199	1.12749
ALDH1A3	mRNA	4.50286	3.28766	3.71744	12.4918	12.5845	4.6074	2.57941
ALDH1B1	mRNA	6.50117	9.28226	8.35858	7.87585	12.4102	8.59562	1.19632
ALDH1L1	mRNA	1.49182	1.33346	1.73378	0.70461	2.85459	0.948867	0.988815
ALDH1L1-AS1	miscRNA	0.175436	0.296631	0.531063	0	0.467055	0.518332	0.982312
ALDH1L1-AS2	miscRNA	0.296898	0.139445	0.128391	0.0443194	0.185406	0.0541478	0.502668
ALDH1L2	mRNA	0.896584	0.710698	0.64205	0.601131	0.872351	0.660996	0.948939
ALDH2	mRNA	50.4157	51.5785	41.7799	46.7242	32.8392	38.6071	0.821919
ALDH3A1	mRNA	0.0529916	0.134399	0.103121	0.080092	0.0470257	0.0260943	0.527386
ALDH3A2	mRNA	204.328	164.247	123.144	188.37	155.217	169.816	1.0441
ALDH3B1	mRNA	12.6076	11.5321	7.97216	13.9158	12.9068	5.60266	1.00976
ALDH4A1	mRNA	5.57485	6.94823	6.79142	6.63719	4.04895	5.77307	0.852168
ALDH5A1	mRNA	2.9559	3.37693	2.29574	3.45702	1.99146	3.24213	1.00719
ALDH6A1	mRNA	21.6335	17.3787	15.0656	13.8951	12.1442	16.7863	0.791924
ALDH7A1	mRNA	11.4315	11.3538	8.78541	9.88041	10.349	9.98737	0.957112
ALDH7A1P1	ncRNA	0.0846665	0.119297	0.10984	0.0568737	0.0939182	0.12855	0.890179
ALDH8A1	mRNA	0.399612	0.523647	0.751722	0.463049	0.593993	0.1771	0.73681
ALDH9A1	mRNA	21.3437	23.817	20.7674	16.7269	18.1334	21.2216	0.850654
ALDOA	mRNA	527.346	522.968	491.643	362.692	444.709	495.513	0.844975
ALDOB	mRNA	0.105339	0.124676	0.0546637	0.127368	0.0747836	0.041497	0.855872
ALDOC	mRNA	88.2435	87.8188	58.3952	48.8166	30.2467	74.6044	0.655418
ALG1	mRNA	3.76442	4.21494	3.62801	4.46723	4.71548	4.11682	1.14578
ALG10	mRNA	1.33985	1.64729	1.36726	1.16894	1.36663	1.6092	0.951858
ALG10B	mRNA	1.28867	1.2814	0.970845	1.41094	1.14246	1.44902	1.13034
ALG11	mRNA	6.6852	5.66017	3.47692	5.15995	4.01398	4.92565	0.891122
ALG12	mRNA	12.9551	12.0531	12.3959	8.82533	8.61291	10.8619	0.756605
ALG13	mRNA	7.16695	7.09299	6.67989	7.57884	7.04384	7.43173	1.05323
ALG14	mRNA	11.2907	10.9556	11.7308	13.764	11.8862	13.1435	1.14176
ALG1L	mRNA	0.9989	1.99391	1.04392	0.97155	1.42816	0.956436	0.8314
ALG1L2	mRNA	0.0263727	0	0.0228094	0.0708623	0.124819	0	3.97871
ALG2	miscRNA	17.7322	16.6823	13.7539	18.3839	14.5674	15.5437	1.00678
ALG3	mRNA	16.326	17.125	16.7213	20.4586	23.4124	16.4861	1.203
ALG5	mRNA	21.4925	20.8572	15.3205	23.0346	18.064	19.2595	1.04661
ALG6	mRNA	4.06336	4.46065	4.20935	4.46092	3.74044	4.16603	0.97126
ALG8	mRNA	12.7849	16.6838	13.6951	17.6687	16.8362	16.2588	1.17607
ALG9	mRNA	4.69405	4.18328	3.88466	4.12153	4.50626	4.57599	1.03462
ALK	mRNA	0	0.00689694	0.0211675	0.0164403	0.0289585	0	1.61766
ALKBH1	mRNA	3.381	3.54366	3.10373	3.28718	3.26354	3.40765	0.993018
ALKBH2	mRNA	6.14862	6.60593	7.31205	7.83028	6.55525	7.19083	1.07524
ALKBH3	mRNA	11.3199	9.55617	9.02266	11.8655	9.87199	9.97734	1.06074
ALKBH4	mRNA	3.44591	4.84857	4.14224	3.44784	3.79573	3.52422	0.865806
ALKBH5	mRNA	26.4929	29.4878	26.4919	21.5655	28.4764	25.0213	0.91016
ALKBH6	mRNA	15.6418	16.4965	17.0688	15.0755	11.8381	13.1378	0.813937
ALKBH7	mRNA	37.248	35.3206	31.3601	32.8689	31.3336	32.3155	0.928695
ALKBH8	mRNA	1.59602	1.7424	2.08687	1.81076	2.01856	1.78224	1.03433
ALLC	mRNA	0.106111	0.0598053	0.183549	0.392035	0.125554	0.209007	2.07916
ALMS1	mRNA	3.01789	2.50455	2.07562	2.43108	2.47806	3.12797	1.05779
ALMS1P	miscRNA	0.152019	0.0811696	0.311398	0.12899	0.284009	0.157595	1.04776
ALOX12	mRNA	1.22465	1.14528	1.2654	0.742566	0.865577	1.13138	0.753581
ALOX12B	mRNA	0	0.0172699	0	0.0823328	0.018128	0.0402365	8.14696
ALOX12P1	ncRNA	0.31252	0.25846	0.259323	0.268451	0.210727	0.260722	0.89112
ALOX12P2	miscRNA	0.0369295	0.0624412	0	0.0186052	0.0491578	0.0545547	1.23092
ALOX15	mRNA	0.0190426	0.0804942	0.0247046	0.0191875	0.0506963	0.0281311	0.788906
ALOX15B	mRNA	12.4012	2.86365	3.66202	7.77417	2.48825	4.72593	0.791907
ALOX15P1	miscRNA	0.0760571	0.192899	0.493356	0.153271	0.134989	0.262166	0.722048
ALOX15P2	ncRNA	0.0124748	0.0205783	0.0236839	0.0275921	0.0054002	0	0.581495
ALOX5	mRNA	16.3649	16.0453	23.535	10.1953	20.1898	13.3259	0.781318
ALOX5AP	mRNA	6.12325	6.19791	4.75552	4.61688	5.91443	4.30747	0.868949
ALPK1	mRNA	4.3079	5.37925	5.23412	4.53063	3.27917	5.92296	0.920348
ALPK2	mRNA	0.762841	0.934831	0.326859	1.06482	0.813593	0.406657	1.12869
ALPK3	mRNA	1.19384	1.55945	1.46985	0.934032	1.21316	1.85353	0.947335
ALPL	mRNA	3.93762	2.3136	1.83902	14.6602	3.28466	0.891929	2.32833
ALPP	mRNA	0.0356542	0.0301425	0	0	0.126561	0.017557	2.19035
ALS2	mRNA	5.3046	5.43395	4.23644	5.25562	6.03832	5.47888	1.12005
ALS2CL	miscRNA	0.332648	0.578991	0.431554	0.384469	0.225739	0.481775	0.812975
ALS2CR11	mRNA	0.161231	0.393776	0.255653	0.144407	0.206671	0.176431	0.650715
ALS2CR12	mRNA	0.660144	0.482965	0.230576	0.639582	0.495697	0.550118	1.22692
ALS2CR8	mRNA	2.13786	1.76365	1.23019	1.48964	1.21633	1.62155	0.843294
ALX1	mRNA	0.0789959	0	0	0.198992	0.315461	0.0777988	7.49724
ALX3	mRNA	1.072	1.05246	1.30102	1.4286	1.50369	1.70284	1.35313
ALX4	mRNA	0.0280518	0.0158102	0.0242616	0.00942172	0.0414894	0.0184178	1.01769
ALYREF	mRNA	29.3058	31.826	35.9642	37.4625	43.7851	32.7619	1.17419
AMACR	mRNA	1.0648	2.11191	1.52316	2.05874	0.958453	1.95217	1.05734
AMBRA1	mRNA	7.71247	6.86903	5.97338	6.26997	7.24879	7.84541	1.03937
AMD1	mRNA	45.0895	45.3313	40.3928	53.7873	50.9247	69.1621	1.32918
AMDHD1	mRNA	5.04882	4.65269	2.14194	5.93108	6.5189	3.8883	1.37952
AMDHD2	mRNA	14.1003	13.9697	13.4242	12.8314	7.86146	12.069	0.789552
AMFR	mRNA	48.3419	48.0584	43.56	44.8758	46.4146	45.3092	0.975988
AMH	mRNA	6.58508	2.69791	7.85301	3.31759	21.3071	9.01705	1.96322
AMHR2	mRNA	8.17546	7.12037	5.55228	5.25219	3.87098	7.59225	0.801772
AMICA1	mRNA	6.98547	5.29535	4.53123	3.73046	4.19468	2.45373	0.617347
AMIGO1	mRNA	1.05489	0.437164	0.831857	0.521035	0.624084	0.712972	0.799554
AMIGO2	mRNA	7.91421	6.57289	6.60372	6.70332	8.97344	9.15435	1.17734
AMIGO3	mRNA	2.27004	2.1372	2.25337	2.51258	1.75504	2.37114	0.996717
AMMECR1	mRNA	11.6923	16.0069	12.1989	9.63082	20.5576	16.2666	1.16434
AMMECR1L	mRNA	9.25255	7.72519	7.58646	9.09165	8.12358	9.31148	1.07989
AMN	mRNA	0.590871	0.305268	0.383278	0.727669	0.699133	0.420274	1.44369
AMN1	mRNA	8.30846	9.03095	9.11329	7.71267	6.51324	8.63582	0.864249
AMOT	mRNA	0.206061	0.161763	0.124117	0.244704	0.33307	0.202938	1.58701
AMOTL1	mRNA	58.9936	63.4263	41.8739	45.5789	52.4754	63.7602	0.98491
AMOTL2	mRNA	16.8283	9.9267	8.22186	11.9242	12.0034	16.0279	1.14234
AMPD2	mRNA	13.5706	13.2919	14.3942	13.3229	15.5695	12.4829	1.00287
AMPD3	mRNA	2.2053	2.91733	2.46076	2.5905	2.56542	2.72329	1.03901
AMPH	mRNA	0.0745919	0.126122	0.154833	0.120255	0.172105	0.146923	1.23552
AMT	mRNA	3.27273	4.0521	4.81795	3.46134	4.32553	4.27466	0.993308
AMY1A	mRNA	0.0585582	0.032875	0.040062	0.0518587	0.0405981	0.0337915	0.960099
AMY1B	mRNA	0.0421749	0.0293861	0.0450946	0.0560382	0.0370154	0.0342328	1.09113
AMY1C	mRNA	0.0462558	0.0329103	0.0445612	0.0553754	0.0406418	0.0338278	1.04945
AMY2A	mRNA	0.0480204	0.126866	0.060944	0.0736303	0.0347398	0.0539753	0.6884
AMY2B	mRNA	1.46465	2.15865	1.72912	2.44292	1.64116	2.36562	1.20501
AMYP1	ncRNA	0.00938818	0.00817032	0.0107467	0.0111289	0.0110266	0.00815816	1.07096
AMZ1	mRNA	0.115765	0.156591	0.150186	0.291615	0.0924589	0.114011	1.17878
AMZ2	mRNA	25.794	25.4018	22.5712	24.137	21.4583	25.6509	0.965828
AMZ2P1	miscRNA	4.02038	4.28076	4.37295	4.81776	4.25956	5.67046	1.16362
ANAPC1	mRNA	5.09331	4.60104	3.57635	4.70822	5.63973	4.81604	1.14267
ANAPC10	mRNA	4.71718	4.12347	3.89168	5.07608	4.26739	4.64569	1.09871
ANAPC11	mRNA	56.3119	56.4398	51.784	56.3756	61.532	49.8013	1.01929
ANAPC13	mRNA	23.0302	21.6164	16.3248	23.1495	20.7329	17.9195	1.01362
ANAPC15	mRNA	16.776	21.4822	18.7193	17.6043	18.5642	17.2637	0.937776
ANAPC16	mRNA	28.4551	25.3371	23.1304	26.1103	21.9453	24.498	0.943203
ANAPC1P1	miscRNA	0.299418	0.0640454	0.102961	0.0836025	0.108845	0.107768	0.643651
ANAPC2	mRNA	15.1249	14.9472	16.8592	14.0383	15.3371	16.6295	0.980261
ANAPC4	mRNA	14.1166	11.1743	12.0107	13.4144	10.7789	14.5431	1.03847
ANAPC5	mRNA	40.0121	41.4974	34.5049	44.4364	40.6738	39.0798	1.07047
ANAPC7	mRNA	16.6004	18.0642	15.8201	18.7844	18.4553	17.7209	1.08866
ANG	mRNA	1.92396	1.29062	1.89914	1.32751	2.24554	1.93599	1.07731
ANGEL1	mRNA	6.47738	6.00158	5.09682	6.35127	6.75213	6.69757	1.12661
ANGEL2	mRNA	6.57432	5.53012	5.0775	5.69382	4.89758	6.95109	1.02098
ANGPT1	mRNA	1.0486	1.48414	0.88654	2.14877	0.292756	0.881863	0.971956
ANGPT2	mRNA	0.863154	2.7836	1.91246	1.77364	2.20326	0.487121	0.802996
ANGPTL1	mRNA	3.18539	5.82461	3.42194	2.99177	1.80351	4.42887	0.741972
ANGPTL2	mRNA	0.844208	0.50806	0.835335	1.19665	0.799956	1.08507	1.4087
ANGPTL3	mRNA	0.0240406	0.0609727	0.0623773	0.0726705	0	0.142058	1.45687
ANGPTL4	mRNA	18.1156	11.8638	8.43211	43.1099	21.3553	11.7177	1.98334
ANGPTL5	mRNA	0	0	0.0280013	0.0217479	0.0191538	0.0212567	2.21984
ANGPTL6	mRNA	5.69728	5.79382	6.19508	5.51876	5.06808	5.62449	0.91661
ANK1	mRNA	0.530516	0.407731	0.58658	0.370541	0.187246	0.748091	0.85641
ANK2	mRNA	1.11601	1.12854	1.12661	0.715919	2.31749	2.65762	1.68815
ANK3	mRNA	1.02401	0.70323	0.631125	0.532541	1.45169	0.937512	1.23889
ANKAR	mRNA	0.520826	0.440312	0.397902	0.314872	0.493003	0.262166	0.78735
ANKDD1A	mRNA	0.755245	1.07572	1.2141	1.01741	1.1146	1.23428	1.10549
ANKDD1B	mRNA	0.073593	0.248866	0.143212	0.259535	0.195923	0.253672	1.52282
ANKFN1	mRNA	0	0.0178109	0.0273318	0.021228	0.0186959	0	0.884392
ANKFY1	mRNA	9.3002	9.08026	6.87364	8.91028	8.11422	9.8809	1.06539
ANKH	mRNA	1.89943	1.84273	1.07859	1.28011	1.87349	1.37999	0.940432
ANKHD1	mRNA	7.82416	6.96503	4.87429	7.22592	5.76079	7.09739	1.02139
ANKHD1-EIF4EBP3	mRNA	7.68584	6.6797	5.08547	7.13981	5.64712	6.91623	1.01296
ANKIB1	mRNA	14.717	13.9235	10.6641	14.0244	13.3361	15.5618	1.09204
ANKK1	mRNA	0.100492	0.0849574	0.104297	0.121508	0.107014	0.0989694	1.13027
ANKLE1	mRNA	0.428965	0.535024	0.494675	0.640338	0.437067	0.531992	1.10334
ANKLE2	mRNA	32.3347	28.2247	27.1297	33.1718	31.6822	36.3348	1.15395
ANKMY1	mRNA	3.1609	3.03878	2.63837	4.22541	2.41331	4.90627	1.30628
ANKMY2	mRNA	4.70095	5.41173	4.28206	5.92593	5.98241	6.12698	1.25291
ANKRA2	mRNA	7.53401	5.66164	4.16304	6.37296	5.11754	6.45801	1.03398
ANKRD1	mRNA	3.72842	13.6151	1.41079	9.91372	61.5319	6.91034	4.17803
ANKRD10	mRNA	17.4226	17.9938	20.5432	24.2428	18.8333	22.8377	1.17788
ANKRD10-IT1	miscRNA	8.03483	6.20079	4.42649	5.56621	4.46971	6.44628	0.88319
ANKRD11	mRNA	11.6171	9.80627	10.3408	10.4826	10.6561	12.1493	1.04798
ANKRD12	mRNA	3.39452	3.82977	2.60761	3.85294	2.70769	4.2869	1.1033
ANKRD13A	mRNA	13.7514	12.8744	9.90366	15.441	18.4963	14.8047	1.33432
ANKRD13B	mRNA	2.51283	2.15161	3.83465	3.85473	3.38778	3.26794	1.23666
ANKRD13C	mRNA	4.40575	4.79595	3.80268	5.36165	4.32193	4.86749	1.11894
ANKRD13D	miscRNA	18.7152	17.0174	17.837	14.5949	16.853	17.073	0.905754
ANKRD16	mRNA	2.4667	2.902	3.0908	2.82187	2.51363	2.94328	0.978637
ANKRD17	mRNA	10.9417	10.9556	8.31756	11.9313	11.4346	12.1128	1.17422
ANKRD18A	mRNA	1.23059	1.19352	1.09093	0.936849	1.5319	1.53512	1.13907
ANKRD18B	mRNA	0.163422	0.169821	0.238515	0.178388	0.154088	0.248125	1.01547
ANKRD18CP	miscRNA	0.0681018	0.028787	0	0	0.0377717	0.0335349	0.735963
ANKRD18EP	ncRNA	0.393762	0.69075	0.561924	0.505866	0.576562	0.591388	1.01663
ANKRD19P	miscRNA	0.164312	0.285627	0.330529	0.323683	0.199879	0.354555	1.12512
ANKRD2	mRNA	0.563588	1.39961	1.55371	0.49689	0.875241	1.457	0.804435
ANKRD20A1	mRNA	0.0856449	0.22419	0.073024	0.0579384	0.10208	0.0799863	0.626876
ANKRD20A11P	miscRNA	0.280057	0.118382	0.302772	0.141094	0.0724872	0.195367	0.583203
ANKRD20A12P	miscRNA	0.307717	0.218854	0.128318	0.243617	0.268739	0.12988	0.980679
ANKRD20A13P	ncRNA	0.0428336	0.0310124	0.0632636	0.075695	0.0354772	0.0318006	1.04276
ANKRD20A14P	ncRNA	0.239144	0.16511	0.149954	0.122043	0.0672032	0.124738	0.566548
ANKRD20A15P	ncRNA	0.029831	0.0545487	0.0206403	0.0683538	0.0435326	0.0417833	1.46324
ANKRD20A16P	ncRNA	0.0785666	0.0368591	0.0249793	0.0617704	0.0377085	0.0494771	1.0609
ANKRD20A17P	ncRNA	0.00988468	0.0207987	0.0547144	0.135454	0.0179335	0.0220657	2.05454
ANKRD20A18P	ncRNA	0.0755636	0.0532353	0.0946595	0.0845982	0.033373	0.0284237	0.655133
ANKRD20A2	mRNA	0.0468257	0.0979163	0.0919095	0.0359365	0.0416679	0.0405607	0.499321
ANKRD20A20P	ncRNA	0.0655209	0.101987	0.0562291	0.0806978	0.0665668	0.0903317	1.06194
ANKRD20A3	mRNA	0.0371766	0.0897923	0.0730426	0.0404908	0.0757194	0.0507401	0.834703
ANKRD20A4	mRNA	0.0498945	0.0928349	0.022624	0.01025	0.0320511	0.0645836	0.646402
ANKRD20A5P	miscRNA	0.117194	0.0582807	0.192285	0.0764082	0.110118	0.0746823	0.710268
ANKRD20A6P	ncRNA	1.02594	0.788491	0.161331	0.939765	0.27589	0.367415	0.801246
ANKRD20A7P	ncRNA	0.0349075	0.097141	0.04623	0.0175865	0.154888	0.0701894	1.36115
ANKRD20A8P	miscRNA	0.103056	0.191126	0.0180673	0.0140325	0.304023	0.146756	1.48859
ANKRD20A9P	miscRNA	0.228559	0.18338	0.22596	0.188574	0.206225	0.219985	0.963764
ANKRD22	mRNA	31.5497	26.5912	27.6972	43.8117	29.056	30.2886	1.20175
ANKRD23	mRNA	0.940257	0.995722	0.757575	1.10697	1.10668	1.38414	1.3357
ANKRD24	mRNA	1.10447	2.58655	2.75044	3.65841	1.56595	2.8006	1.24583
ANKRD26	mRNA	1.74163	1.72098	1.36937	1.54976	1.31138	1.93799	0.993202
ANKRD26P1	miscRNA	0.00834728	0.0352844	0.0974626	0.0420539	0.0222226	0.00822078	0.513821
ANKRD26P2	ncRNA	0.0947295	0.0806194	0.054074	0.0591791	0.0344665	0.0391835	0.57897
ANKRD26P3	miscRNA	0.0137172	0.0231934	0.0889789	0.0414647	0.0730374	0.0135094	1.01686
ANKRD26P4	ncRNA	0	0.026283	0.0403328	0.0313255	0	0.0918537	1.8491
ANKRD27	mRNA	17.3945	16.0737	13.0738	20.4528	10.705	21.5224	1.13189
ANKRD28	mRNA	7.37469	8.61749	6.92884	8.26181	11.5682	10.7091	1.33236
ANKRD29	mRNA	1.28113	1.50111	2.04111	0.928525	2.41342	1.90364	1.08754
ANKRD30BL	miscRNA	0.192367	0.0250199	0.0575915	0.02982	0.0787891	0.0291464	0.500969
ANKRD30BP1	ncRNA	0.315985	0.292852	0.257012	0.292864	0.299204	0.363061	1.10311
ANKRD30BP2	miscRNA	0.0573042	0.0421267	0.0193937	0.0903758	0.0530638	0.0294448	1.45495
ANKRD31	mRNA	0.0592731	0.0214758	0.0659116	0.068256	0.0375714	0.0500356	1.06275
ANKRD32	mRNA	1.68893	1.81314	1.32162	1.97191	1.32036	1.65014	1.02461
ANKRD33	mRNA	0.0261702	0.0663737	0.0339514	0	0.0232239	0.0773208	0.794849
ANKRD33B	mRNA	0.0219052	0.0231487	0.0142092	0.00551796	0.0388782	0.0485399	1.56819
ANKRD34A	mRNA	0.183952	0.215329	0.183574	0.292285	0.0941783	0.153293	0.926055
ANKRD34B	mRNA	0.0129887	0	0.0168506	0	0.0115264	0.0127918	0.814974
ANKRD35	mRNA	0	0.0513938	0	0.0765673	0.0269737	0.0449026	2.88836
ANKRD36	mRNA	1.30922	1.16702	0.880797	1.20916	0.956829	1.4507	1.07735
ANKRD36B	mRNA	1.13062	1.34635	1.20158	0.890223	1.17697	1.25917	0.904259
ANKRD36BP1	miscRNA	2.51991	2.57033	1.56351	2.29069	2.72235	2.64358	1.15072
ANKRD36BP2	miscRNA	0.312489	0.0998482	0.191528	0.297511	0.393035	0.116316	1.33616
ANKRD36C	mRNA	0.900009	0.594489	0.289955	0.486703	0.379508	0.698452	0.876831
ANKRD36P1	ncRNA	0.0733846	0.0542241	0.0371071	0.0672472	0.0431503	0.0495095	0.970805
ANKRD37	mRNA	5.00706	3.86293	3.44314	2.26067	2.3795	3.69165	0.676662
ANKRD39	mRNA	9.37023	7.22556	5.78345	7.89654	6.57666	6.23605	0.925377
ANKRD40	mRNA	12.1432	12.3959	13.368	11.6858	12.1849	13.5921	0.988284
ANKRD42	mRNA	3.93003	3.05265	2.14812	2.99507	2.95648	2.78989	0.957357
ANKRD44	mRNA	11.2034	5.00475	6.66981	9.20893	2.97966	7.60315	0.8651
ANKRD45	mRNA	0.153082	0.145595	0.0248248	0.173528	0.135848	0.131917	1.36411
ANKRD46	mRNA	2.59142	2.81111	1.84299	3.05157	2.07109	2.69052	1.07835
ANKRD49	mRNA	5.41958	5.62515	4.49008	5.56894	4.49991	4.83541	0.959411
ANKRD5	mRNA	1.17649	0.972012	0.763147	0.673544	0.450834	0.803161	0.66201
ANKRD50	mRNA	4.53127	3.98304	2.80362	3.32479	3.57777	4.42827	1.00114
ANKRD52	mRNA	11.8742	11.0993	10.6209	9.66204	10.5531	10.4324	0.912278
ANKRD53	mRNA	0.675043	0.652216	0.875753	0.631593	0.556256	0.56984	0.797857
ANKRD54	mRNA	10.8844	11.2089	10.2035	10.2679	9.68061	8.72904	0.887939
ANKRD55	mRNA	0.981319	1.41727	1.167	1.00938	2.0501	0.805373	1.08393
ANKRD57P1	ncRNA	2.20793	1.36762	0.368688	1.98243	0.717785	0.495177	0.810142
ANKRD6	mRNA	11.2322	6.18621	4.24097	7.51216	4.18545	7.14509	0.869958
ANKRD62P1-PARP4P3	miscRNA	0.0332101	0.0280762	0	0	0.0294712	0.0981205	2.0819
ANKRD65	mRNA	0.396385	0.315396	0.66549	0.634342	0.248301	0.390378	0.924306
ANKRD7	mRNA	0.338728	0.222728	0.195308	0	0.0667986	0.333595	0.529086
ANKRD9	mRNA	6.16091	6.27146	5.38286	4.84586	5.63466	6.3152	0.942773
ANKS1A	mRNA	16.0952	15.8114	15.765	10.6063	8.28425	16.3586	0.739415
ANKS1B	mRNA	0.388534	0.556211	0.423408	0.511546	0.418348	0.714273	1.20174
ANKS3	miscRNA	5.44257	5.07916	7.07325	6.39153	5.57812	6.53026	1.05143
ANKS4B	mRNA	0.0967333	0.178428	0.0228173	0.0974691	0.156078	0.051964	1.02528
ANKS6	mRNA	1.53038	1.18498	1.14115	1.70775	1.12962	2.01428	1.25805
ANKZF1	mRNA	11.861	12.2474	11.8011	12.5603	9.86617	12.3156	0.96749
ANLN	mRNA	0.385739	0.389518	0.430926	0.842124	0.988899	0.928628	2.28792
ANO10	mRNA	12.3248	12.1876	9.44821	13.7544	8.89891	12.1564	1.025
ANO2	mRNA	0.0275009	0.0348743	0.0535166	0.0969852	0.0122024	0.0812524	1.64326
ANO3	mRNA	0.0258307	0.0145584	0.0223406	0.0347029	0.0267431	0.00847976	1.11471
ANO4	mRNA	0.409379	0.199266	0.0160939	0.112498	0.198158	0.171044	0.771043
ANO5	mRNA	1.18933	1.42063	0.81627	0.989625	0.796679	1.13352	0.852197
ANO6	mRNA	38.4094	25.2422	18.7499	24.5562	20.7818	30.6697	0.922407
ANO7	mRNA	0.854316	0.533836	0.610385	0.542687	0.78011	0.634075	0.979153
ANO8	mRNA	11.405	10.2716	11.3626	9.07933	7.2972	11.3292	0.838571
ANO9	mRNA	0.28444	0.616202	0.48433	0.582164	0.536387	0.822882	1.40178
ANP32A	mRNA	22.4527	26.8372	25.8831	25.1233	28.8234	25.474	1.0565
ANP32A-IT1	miscRNA	0.22328	0.210713	0.101047	0.086329	0.0552956	0.168758	0.580111
ANP32AP1	miscRNA	0.0173138	0.0731865	0	0.104673	0.0153646	0.102309	2.45686
ANP32B	mRNA	52.4221	58.227	74.5903	64.0156	67.9923	65.0288	1.06369
ANP32E	mRNA	7.35646	9.26003	7.35465	8.93368	8.01254	8.55695	1.06391
ANPEP	mRNA	33.2707	42.499	28.4303	34.7372	30.7428	49.6256	1.10466
ANTXR1	mRNA	20.1822	13.4255	11.0493	15.3894	14.6082	13.231	0.968015
ANTXR2	mRNA	23.8519	18.3648	13.6951	16.9572	18.1887	17.6132	0.943613
ANXA1	mRNA	23.2718	34.0362	23.3662	26.3201	23.9912	15.0756	0.810504
ANXA10	mRNA	0.317894	0.209029	0.0458238	0.249132	0.31345	0.208718	1.34667
ANXA11	mRNA	31.284	31.0616	26.5471	23.5991	26.084	27.0855	0.863608
ANXA13	mRNA	0.0320843	0.054249	0.166496	0.129314	0.142361	0	1.07454
ANXA2	mRNA	806.38	1187.96	1005.23	1133.65	1340.63	1285.15	1.25333
ANXA2P1	miscRNA	0.0380569	0.176955	0.222175	0.134212	0.168862	0.11244	0.950425
ANXA2P2	miscRNA	11.6819	14.557	13.5271	15.0959	18.1569	14.3451	1.19695
ANXA2R	mRNA	0.726688	1.09218	0.838004	1.26104	1.32558	1.07351	1.37761
ANXA3	mRNA	0.979247	0.34717	0.409809	1.36864	0.420484	0.373319	1.24549
ANXA4	mRNA	21.4988	20.0917	16.8708	14.8583	16.4104	20.045	0.877738
ANXA5	mRNA	301.069	210.02	288.865	274.372	588.865	357.986	1.52662
ANXA6	mRNA	263.102	148.792	114.53	262.52	112.314	157.249	1.01075
ANXA7	mRNA	56.3281	54.7664	37.576	48.4615	50.2335	52.437	1.01656
ANXA9	mRNA	0.81261	0.852815	1.01787	1.01643	0.696258	0.965874	0.998236
AOAH	mRNA	3.31808	2.33198	2.02266	1.81264	2.07535	1.31893	0.678628
AOC2	mRNA	3.88362	7.8555	6.22017	6.8891	4.72284	4.95803	0.92264
AOC3	mRNA	18.2888	25.7139	24.3669	21.5267	15.4257	26.7203	0.931302
AOC4	miscRNA	0.539334	0.773828	0.655714	0.636597	0.454	0.772966	0.946511
AOX1	mRNA	30.8382	20.6238	9.32653	31.1041	4.08151	13.548	0.801691
AOX2P	miscRNA	0.0546927	0	0.0354773	0.0413316	0.0121338	0.013466	0.74228
AP1AR	mRNA	8.94607	8.95984	4.69713	11.2986	7.58017	9.55481	1.25796
AP1B1	mRNA	21.2491	21.0979	15.7436	16.3446	17.8581	18.9392	0.914811
AP1G1	mRNA	16.6836	18.5737	13.8519	17.2015	15.4873	19.1276	1.05513
AP1G2	mRNA	23.1561	26.4725	27.0093	26.9045	21.3061	30.296	1.02439
AP1M1	mRNA	30.0762	30.6676	24.8201	24.4357	26.3962	25.3679	0.89056
AP1M2	mRNA	0.0875677	0.0493539	0	0	0.129515	0.0574938	1.36581
AP1S1	mRNA	39.0914	64.6307	62.6773	53.008	53.2945	48.1625	0.928279
AP1S2	mRNA	10.6788	11.9143	8.26297	6.78986	7.59911	7.36958	0.705164
AP1S3	mRNA	0.465641	0.475605	0.345177	0.295972	0.362669	0.404582	0.826495
AP2A1	mRNA	51.4317	46.6423	41.0937	44.7435	43.4183	46.0273	0.964226
AP2A2	mRNA	25.1051	26.5882	21.4757	23.3383	18.8692	24.9247	0.917494
AP2B1	mRNA	53.6779	46.2346	38.613	44.8908	46.2338	44.9075	0.982001
AP2M1	mRNA	216.35	192.582	159.786	182.371	201.672	180.547	0.992741
AP2S1	mRNA	87.8639	94.7692	101.1	96.6622	88.8269	96.1471	0.992611
AP3B1	mRNA	14.1945	13.5937	10.5466	13.6823	10.9465	13.0449	0.982755
AP3B2	mRNA	0.248309	0.244911	0.250553	0.250198	0.208112	0.190203	0.871923
AP3D1	mRNA	35.2243	31.2874	31.5667	34.0611	31.7117	37.274	1.05066
AP3M1	mRNA	13.8835	13.1775	11.2279	13.0292	12.1442	12.3612	0.980299
AP3M2	mRNA	2.74353	3.63806	3.45086	2.93279	2.75598	2.75681	0.85895
AP3S1	mRNA	50.4561	55.1849	47.2997	58.5808	52.6136	53.1475	1.07455
AP3S2	miscRNA	5.59965	5.23847	4.31646	6.23639	4.31514	5.19325	1.03895
AP4B1	mRNA	4.05623	5.67403	5.79682	7.25158	5.24091	6.28522	1.20935
AP4B1-AS1	miscRNA	2.06328	2.35483	2.13503	2.88086	2.55031	2.27876	1.17652
AP4E1	mRNA	3.73656	3.84261	2.75709	3.0514	3.27516	3.66646	0.966791
AP4M1	mRNA	5.86894	5.3202	5.53742	6.6993	5.19606	5.73958	1.05431
AP4S1	mRNA	2.45766	1.92731	1.95487	2.57029	2.38328	2.7435	1.21408
AP5B1	mRNA	5.51015	3.423	3.16705	3.61548	3.86508	3.80934	0.933034
AP5M1	mRNA	8.34775	9.43764	6.87708	8.73572	7.54716	8.15619	0.990942
AP5S1	mRNA	6.77995	6.24992	6.15708	4.93971	4.54334	5.68846	0.790721
AP5Z1	mRNA	10.2286	9.40286	10.1681	10.591	8.40722	10.6915	0.996312
APAF1	mRNA	2.46276	1.91981	1.43384	1.28909	1.73137	1.56796	0.788875
APBA1	mRNA	2.68593	1.09598	0.866101	1.29843	0.888663	0.913599	0.6671
APBA2	mRNA	1.22193	1.53174	1.5488	2.25017	1.49567	1.49389	1.21784
APBA3	mRNA	9.23681	8.4096	10.0475	8.04227	8.64879	8.37376	0.905068
APBB1	mRNA	16.0556	11.5214	12.5225	11.1703	12.2974	13.9111	0.932152
APBB1IP	mRNA	2.28708	2.21208	1.65956	1.17177	1.75439	1.27892	0.682784
APBB2	mRNA	6.99885	5.50768	3.75309	5.08966	4.48256	8.2276	1.09473
APBB3	mRNA	21.1262	20.0729	21.6619	23.3273	12.2218	23.2786	0.935837
APC	mRNA	2.83422	2.21668	1.73752	2.80352	2.64906	2.78199	1.21303
APC2	mRNA	0.307135	0.257528	0.307007	0.197859	0.33958	0.233059	0.883933
APCDD1	mRNA	0.219443	0.0674618	0.336453	0.301517	0.0885173	0.294706	1.09847
APCDD1L	mRNA	0.509133	1.37459	0.745741	1.02601	3.20642	0.291146	1.72034
APEH	mRNA	38.305	40.9533	32.4804	36.4117	43.1855	34.0196	1.01681
APEX1	mRNA	80.1376	81.2713	67.0756	82.5711	97.2545	71.5333	1.10011
APEX2	mRNA	8.01427	9.50736	7.41217	8.20548	9.15384	8.47842	1.03625
APH1A	mRNA	65.2074	62.7546	56.1532	54.7491	58.6969	63.4973	0.961047
APH1B	mRNA	10.1538	9.2746	6.61015	8.54839	7.78834	9.57978	0.995313
API5	miscRNA	19.4366	18.0678	13.5298	18.065	18.4859	17.887	1.0667
API5P1	ncRNA	0.0906707	0.129722	0.11763	0.182721	0.142357	0.109904	1.28684
APIP	mRNA	14.6349	15.1353	12.2713	15.8915	11.4922	16.4121	1.04173
APITD1	miscRNA	2.3305	2.01804	1.86889	2.17129	1.51082	1.65617	0.858597
APITD1-CORT	mRNA	2.09259	1.65597	1.49959	1.78434	1.12683	1.4328	0.827715
APLF	mRNA	1.27477	1.33591	1.11976	1.09715	1.26088	1.4647	1.02474
APLN	mRNA	0.174384	0.0804143	0.205667	1.10218	0.196956	0.140516	3.12652
APLNR	mRNA	0.0263659	0.0668702	0.222335	0.823561	0.0233976	0.311597	3.6713
APLP1	mRNA	0.125168	0.0352729	0	0.0420401	0.0185128	0.082181	0.889634
APLP2	mRNA	104.688	110.064	80.2921	77.2014	89.7249	119.369	0.970351
APMAP	mRNA	58.5549	60.1253	52.9322	62.432	65.2264	62.6648	1.10903
APOA1	mRNA	240.452	277.705	278.053	268.978	240.459	330.297	1.05466
APOA1BP	mRNA	38.8457	44.8282	44.0667	36.7523	39.4086	36.7303	0.883753
APOB	mRNA	0.191831	0.134637	0.089217	0.247995	0.160599	0.13902	1.31738
APOBEC2	mRNA	0.0625586	0.0264439	0.0405796	0.11031	0.0555156	0.123221	2.23061
APOBEC3A	mRNA	5.35644	4.34512	2.94035	1.0937	4.00882	0.941183	0.478069
APOBEC3B	mRNA	0.905564	0.937653	0.732913	0.142309	1.01939	0.196369	0.527172
APOBEC3C	mRNA	18.5031	23.4546	14.8853	15.925	13.6833	19.7413	0.868175
APOBEC3D	mRNA	2.89278	3.22373	2.52621	2.58701	2.05067	3.94481	0.993029
APOBEC3F	mRNA	2.62115	2.95844	2.44365	2.78515	2.37737	3.34178	1.05996
APOBEC3G	mRNA	14.2302	18.424	12.9101	17.1781	12.6704	21.9499	1.13682
APOBEC3H	mRNA	0.402444	0.378034	0.522103	0.495617	0.396818	0.572499	1.12464
APOBR	mRNA	3.42353	3.24754	2.72782	2.04394	2.08122	2.1106	0.663457
APOC1	mRNA	166.081	371.317	274.577	266.628	171.611	346.018	0.965863
APOC1P1	miscRNA	1.2519	3.60845	3.17765	1.9607	1.2921	3.13058	0.794149
APOC2	mRNA	0.105165	0.29636	0.318347	0.141287	0.279977	0.207143	0.872943
APOC4	mRNA	0.124659	0.105389	0.323449	0.167477	0.036875	0.163694	0.664946
APOC4-APOC2	miscRNA	0.111778	0.248058	0.271899	0.112628	0.14879	0.137605	0.631631
APOD	mRNA	0.361843	0.841243	1.58433	1.59511	0.883042	0.71272	1.14474
APOE	mRNA	416.333	732.709	665.543	708.528	370.999	592.598	0.921491
APOH	mRNA	0.340452	0.143911	0.0552099	0.128641	0.113296	0.125735	0.681412
APOL1	mRNA	7.9804	9.72596	8.1168	8.61205	6.30633	9.32432	0.938797
APOL2	mRNA	9.61887	10.1669	9.79629	9.75915	7.33985	7.43981	0.829517
APOL3	mRNA	3.10911	3.72863	2.86546	4.28096	2.37206	2.79874	0.974088
APOL4	mRNA	0.385386	0.312102	0.313899	0.271445	0.338678	0.361121	0.960309
APOL6	mRNA	2.7322	2.38655	2.15159	2.64632	2.18528	2.45995	1.00292
APOLD1	mRNA	0.463855	0.465107	0.433837	0.630424	0.40206	0.393083	1.04606
APOM	mRNA	9.77768	7.74884	8.95276	7.97037	7.77294	9.1518	0.940173
APOO	mRNA	59.5307	54.9015	44.4592	66.2669	25.3899	55.7528	0.927739
APOOL	mRNA	2.45001	2.16704	1.32778	2.19391	1.49738	2.28445	1.0052
APOPT1	mRNA	15.809	14.0299	13.7446	15.269	17.5549	11.6975	1.02152
APP	mRNA	239.612	242.759	196.256	234.588	217.817	253.009	1.03947
APPBP2	mRNA	9.41923	8.4508	6.72502	8.18508	7.25083	8.31927	0.965852
APPL1	mRNA	2.95565	2.04961	1.19792	1.92028	2.16641	1.93919	0.971418
APPL2	mRNA	245.331	198.554	198.425	156.606	105.831	193.415	0.709708
APRT	mRNA	125.211	134.661	117.003	156.252	146.129	153.315	1.20915
APTX	mRNA	13.6789	14.8414	12.6867	16.0148	13.77	14.3303	1.07057
AQP1	mRNA	0.455205	0.523376	0.874015	3.11894	0.387798	0.87868	2.36717
AQP10	mRNA	0.42806	0.120629	0.0740447	0.115018	0.0506491	0	0.266031
AQP11	mRNA	6.78939	9.35232	10.2864	5.66897	11.7551	4.97981	0.847731
AQP2	mRNA	3.60793	4.83895	4.02221	4.5966	14.0877	2.72216	1.71676
AQP3	mRNA	2.02147	2.72512	2.23268	2.22952	5.13924	2.98625	1.48368
AQP4	mRNA	0	0.00830469	0.012744	0	0.0174347	0.00967439	1.28792
AQP5	mRNA	0	0.071185	0.0364124	0.0565614	0.174351	0.0829256	2.91678
AQP6	mRNA	0.53922	0.138387	0.224854	0.252257	0.187987	0.113796	0.613921
AQP7	mRNA	0.040693	0.103207	0.0527922	0	0.162502	0.0801526	1.23368
AQP7P1	miscRNA	0.0964347	0.0679392	0.250215	0.0485841	0.0784463	0.0237433	0.36367
AQP7P3	miscRNA	0	0.163054	0	0.0971682	0.320917	0.0118717	2.6369
AQP8	mRNA	0.0390752	0.0660693	0.15208	0.15749	0.138704	0.115449	1.60032
AQP9	mRNA	2.40241	2.21696	0.987692	0.596647	2.29709	1.28297	0.744901
AQPEP	mRNA	0.0995441	0.0374026	0.0717453	0.133735	0.0490762	0.108928	1.39794
AQR	mRNA	8.34065	8.31014	5.67787	8.76905	7.28557	7.52065	1.05583
AR	mRNA	0.619334	1.10711	1.04538	0.867715	1.7579	1.3557	1.43635
ARAF	mRNA	32.4005	31.385	33.5903	26.685	28.4269	29.4279	0.868181
ARAP1	mRNA	24.0628	21.7729	22.9758	26.5315	21.08	23.5217	1.03374
ARAP1-AS2	miscRNA	2.76507	1.87639	1.72122	2.31134	1.80457	2.08817	0.975074
ARAP2	mRNA	1.88141	1.79012	1.40504	1.74182	1.78665	1.94178	1.07755
ARAP3	mRNA	0.514795	0.377732	0.592252	0.557858	0.534414	0.526125	1.08999
ARC	mRNA	0.208401	0.323005	0.202774	0.174989	1.41786	0.136829	2.35594
ARCN1	mRNA	39.1409	38.9164	26.6813	43.4716	36.8858	34.4931	1.09654
AREG	mRNA	119.368	255.34	227.772	208.662	566.434	109.019	1.46746
AREGB	mRNA	86.3694	194.355	193.196	163.106	437.959	98.3585	1.47582
ARF1	mRNA	279.305	289.117	249.089	299.283	289.855	268.984	1.04968
ARF3	mRNA	123.535	137.575	109.434	139.595	106.735	146.389	1.05985
ARF4	mRNA	135.766	141.535	112.913	169.266	149.676	140.13	1.17646
ARF4P2	ncRNA	0.0392553	0.0663737	0.0509271	0.0395539	0.0348358	0	0.475163
ARF5	mRNA	108.656	112.005	114.888	95.6211	140.662	110.913	1.03471
ARF6	mRNA	40.6716	43.1691	32.3623	42.4518	49.4094	35.9974	1.1003
ARFGAP1	mRNA	23.6194	29.0482	33.2143	29.5719	23.7033	30.4413	0.974787
ARFGAP2	mRNA	31.4662	28.7967	29.9281	28.3484	25.7699	30.4813	0.938005
ARFGAP3	mRNA	48.6748	47.9756	31.1056	49.7904	52.8489	50.2692	1.19688
ARFGEF1	mRNA	11.3681	9.85591	6.66283	9.20213	9.05556	10.1717	1.01946
ARFGEF2	mRNA	8.03212	6.60809	4.28595	6.35446	5.62168	7.04948	1.00526
ARFIP1	mRNA	8.51564	9.72943	6.45695	9.56341	8.70147	8.76114	1.09408
ARFIP2	mRNA	14.0135	12.9538	12.5281	13.6447	12.6147	12.0495	0.96996
ARFRP1	mRNA	14.7242	16.8894	18.5391	14.549	13.3654	15.4835	0.865317
ARG2	mRNA	4.47635	4.31875	3.91617	4.14645	4.61347	4.34499	1.03097
ARGFX	mRNA	0.0309454	0.0511858	0.0469102	0.0724445	0.0626839	0.0546589	1.47075
ARGFXP1	ncRNA	0.0105057	0	0.0136294	0	0.00932297	0.0227624	1.3294
ARGFXP2	miscRNA	0.252397	0.0711264	0.0545737	0.254317	0.0746605	0.414287	1.9658
ARGLU1	mRNA	308.997	226.608	238.834	278.819	122.599	261.597	0.856122
ARHGAP1	mRNA	18.0642	17.4206	17.1822	14.4062	17.134	18.3607	0.947481
ARHGAP10	mRNA	3.88011	4.59523	3.79703	3.13444	4.43767	3.78836	0.925695
ARHGAP11A	mRNA	0.998818	0.938664	1.05769	1.03011	1.36556	1.44445	1.2821
ARHGAP11B	mRNA	0.43974	0.318653	0.342293	0.329149	0.45713	0.810471	1.45069
ARHGAP12	mRNA	9.9109	9.40414	5.99179	10.3443	7.14263	9.54354	1.06811
ARHGAP15	mRNA	1.83056	1.42475	1.58323	1.75665	1.31505	1.17326	0.877323
ARHGAP17	mRNA	34.2204	35.0889	27.9709	35.8718	32.9224	38.504	1.10298
ARHGAP18	mRNA	59.3342	48.044	23.3657	50.2628	29.1141	53.9323	1.01962
ARHGAP19	mRNA	2.42028	2.42461	1.92992	2.44809	1.87467	2.95769	1.07463
ARHGAP19-SLIT1	miscRNA	1.26709	0.55252	0.328767	0.551009	0.698335	0.735597	0.923926
ARHGAP20	mRNA	7.3215	14.711	9.10264	11.3566	12.6067	6.93447	0.992375
ARHGAP21	mRNA	15.1612	15.8289	13.9955	13.9023	19.1168	17.2474	1.11739
ARHGAP22	miscRNA	0.325544	0.563543	0.462561	0.29678	0.316407	0.351145	0.713449
ARHGAP23	mRNA	6.12557	4.45433	4.37575	4.59098	5.69193	4.65631	0.998901
ARHGAP24	mRNA	7.10967	6.12225	5.53986	6.72017	4.29732	5.50616	0.880239
ARHGAP25	mRNA	3.8516	3.93336	4.17874	4.06979	2.70716	3.20578	0.834419
ARHGAP26	mRNA	1.22674	1.44573	1.2199	1.27642	0.913881	1.86975	1.04308
ARHGAP27	mRNA	5.67815	5.20879	5.0139	3.85185	4.67231	4.2751	0.804942
ARHGAP28	mRNA	0.849684	0.46067	0.515216	0.753782	1.95883	0.636702	1.83467
ARHGAP29	mRNA	0.0392424	0.0426548	0.0654561	0.293732	0.139297	0.160112	4.0253
ARHGAP30	mRNA	6.12169	6.26901	4.75013	4.2014	5.03275	3.93586	0.768341
ARHGAP31	mRNA	8.17677	7.36468	5.58919	6.76329	6.92779	6.87219	0.973149
ARHGAP32	mRNA	2.15845	2.03418	1.8231	2.08828	2.73636	2.30994	1.18599
ARHGAP33	mRNA	3.73727	3.052	3.99194	2.99059	2.82737	4.79616	0.984502
ARHGAP35	mRNA	10.0709	9.60531	7.94431	9.33346	8.20484	10.963	1.03189
ARHGAP39	mRNA	1.73811	1.43583	1.80392	1.68128	1.42785	2.015	1.02938
ARHGAP4	mRNA	12.141	12.9807	14.748	12.6915	9.20038	13.1064	0.877817
ARHGAP42	mRNA	4.07635	5.15566	3.1814	4.13987	7.25395	4.17347	1.25407
ARHGAP42P3	ncRNA	0.335143	0.257729	0.208145	0.238574	0.227214	0.268497	0.91669
ARHGAP42P4	ncRNA	0.0441063	0.0447456	0	0	0.0234844	0.00289586	0.296902
ARHGAP44	mRNA	0.402302	0.43656	0.716664	0.508215	0.825919	0.987557	1.49254
ARHGAP5	mRNA	5.02376	4.44286	3.16553	4.78314	3.78284	5.02363	1.07579
ARHGAP5-AS1	miscRNA	0.578533	1.11312	0.828191	0.924653	0.849766	0.491177	0.899102
ARHGAP6	mRNA	10.9051	10.6419	12.5735	16.0495	16.5677	12.579	1.3246
ARHGAP8	mRNA	0.0444438	0.200391	0.0896907	0.00995153	0.035058	0.0729505	0.352619
ARHGAP9	mRNA	11.0998	15.0409	17.3619	19.4733	9.88511	12.521	0.962687
ARHGDIA	mRNA	115.7	114.319	138.778	106.943	119.213	110.795	0.913645
ARHGDIB	mRNA	34.7181	44.7728	33.4262	34.9186	35.8449	32.3292	0.912995
ARHGDIG	mRNA	0.108515	0.137609	0.140779	0.10934	0.337042	0.160305	1.56806
ARHGEF1	mRNA	27.0231	25.9416	31.2286	30.1552	24.331	29.7616	1.00065
ARHGEF10	mRNA	11.948	10.5183	9.38095	12.481	10.8138	13.6846	1.16115
ARHGEF10L	mRNA	1.23966	1.97105	1.41644	1.10012	1.9176	1.45609	0.966859
ARHGEF11	mRNA	12.479	10.9513	8.69624	10.3686	8.76312	12.6954	0.990681
ARHGEF12	mRNA	8.06513	7.37666	5.88257	6.10927	10.0828	8.83399	1.17359
ARHGEF15	mRNA	0.0121576	0.0411126	0.0709757	0.355251	0.0107888	0.0478933	3.33157
ARHGEF16	mRNA	0.5984	0.282706	0.22833	0.248274	1.01521	0.779997	1.84191
ARHGEF17	mRNA	11.1929	8.44498	7.55746	8.54584	8.36824	9.63809	0.976351
ARHGEF18	mRNA	10.6298	9.00915	6.25418	6.8534	8.24803	9.24124	0.94012
ARHGEF19	mRNA	3.96531	3.80881	3.10848	3.19638	2.32097	3.05771	0.78796
ARHGEF2	mRNA	5.49968	4.78381	5.1847	4.35933	7.47261	4.5738	1.06061
ARHGEF25	miscRNA	2.6109	1.77252	3.23324	3.52761	3.73873	2.94145	1.34019
ARHGEF26	mRNA	1.70238	2.51657	1.32513	1.89177	1.63158	2.08854	1.01223
ARHGEF26-AS1	miscRNA	0.218042	0.232845	0.180783	0.261658	0.290969	0.325174	1.38965
ARHGEF3	mRNA	5.07953	5.54102	4.46407	4.31805	5.16759	3.45089	0.857598
ARHGEF33	mRNA	0.457191	0.200787	0.277306	0.245291	0.384643	0.397634	1.09867
ARHGEF35	mRNA	8.2636	11.862	7.53459	9.31575	13.9665	7.42169	1.11004
ARHGEF37	mRNA	0.210115	0.301977	0.0817764	0.116442	0.223751	0.186237	0.886445
ARHGEF4	mRNA	3.00155	2.26349	2.47658	8.87958	5.6682	0.851346	1.98913
ARHGEF40	mRNA	7.74428	7.15669	6.0743	4.42527	5.85858	6.52023	0.801138
ARHGEF5	mRNA	6.67285	11.3598	6.68749	9.03933	11.1409	6.70304	1.08751
ARHGEF6	mRNA	12.9376	12.8595	9.62156	9.55352	18.6905	14.799	1.21527
ARHGEF7	mRNA	13.6448	13.2717	10.5371	12.9261	11.415	13.9027	1.0211
ARHGEF9	mRNA	4.45457	3.82673	2.91994	3.8648	3.67843	4.4979	1.07498
ARID1A	mRNA	13.7197	10.5897	11.0023	10.0839	9.94298	14.1011	0.966477
ARID1B	mRNA	7.16436	6.02994	5.82027	5.6212	6.50837	7.06624	1.00953
ARID2	mRNA	2.78312	2.5162	1.94238	2.79821	2.28228	2.85391	1.09565
ARID3A	mRNA	1.32166	1.16327	1.15092	0.893892	1.18893	1.24814	0.916146
ARID3B	mRNA	3.89263	3.25012	2.79471	3.90706	3.03195	4.64666	1.16586
ARID3C	mRNA	0.0825026	0.209246	0	0.187043	0.0366071	0.101565	1.11471
ARID4A	mRNA	3.26745	3.30508	2.64217	3.35476	2.3181	3.43595	0.988509
ARID4B	mRNA	7.27019	6.23177	5.20227	5.67025	5.12099	7.01068	0.951759
ARID5A	mRNA	3.75335	3.95661	4.71904	3.94531	5.71579	3.58238	1.06553
ARID5B	mRNA	2.70967	2.60638	2.73044	2.61354	5.66025	3.21374	1.42765
ARIH1	mRNA	12.6438	11.8988	10.8597	11.9651	12.5246	12.1262	1.03428
ARIH2	mRNA	23.0971	21.1742	22.4286	21.4738	23.3699	21.4469	0.993865
ARL1	mRNA	22.2115	24.1622	17.0519	26.9047	21.4206	23.2548	1.12857
ARL10	mRNA	5.57857	3.89872	1.76451	2.52678	2.64971	3.07666	0.734148
ARL11	mRNA	0.543727	0.425198	0.282158	0.232842	0.265382	0.227582	0.580143
ARL13A	mRNA	0.04988	0.0421691	0.0431406	0.0670126	0.177058	0.0654988	2.28989
ARL13B	mRNA	2.49975	2.86111	1.7296	2.82877	2.66199	3.11837	1.21418
ARL14	mRNA	0.0396512	0.167608	0.0514407	0.119858	0.0351872	0.0781006	0.901223
ARL14EP	mRNA	12.6188	12.3769	9.17809	16.4681	13.6197	15.6411	1.33813
ARL15	mRNA	3.80347	3.2155	1.78704	3.7081	1.715	3.38137	0.999827
ARL16	mRNA	23.2686	23.5915	21.0952	24.2349	19.6343	16.4509	0.887645
ARL17A	mRNA	7.28059	5.40999	5.30036	7.73084	3.74158	3.43761	0.828752
ARL17B	mRNA	4.69307	3.83938	3.1536	6.17963	3.20287	2.48385	1.01543
ARL2	mRNA	10.5089	10.0748	10.4197	13.5579	10.182	11.8392	1.14759
ARL2-SNX15	miscRNA	5.33308	5.23669	4.87275	4.85091	5.84678	5.81427	1.06925
ARL2BP	mRNA	37.5053	35.6785	34.1639	36.172	29.7191	40.1968	0.988264
ARL2BPP10	ncRNA	0.428419	0.470847	0.778121	0.561181	0.868092	0.928238	1.40547
ARL2BPP9	ncRNA	0.218701	0.177497	0.170236	0.330547	0.291118	0.258464	1.55381
ARL3	mRNA	7.66524	7.67372	5.71671	6.73982	6.98959	7.78295	1.02169
ARL4A	mRNA	9.66408	7.46275	6.32724	10.1411	7.37816	8.10984	1.09273
ARL4C	mRNA	9.59993	7.50154	15.7291	9.06919	10.2388	11.7145	0.944927
ARL4D	mRNA	4.90144	6.02477	6.52612	4.6463	6.00935	6.00219	0.954476
ARL4P2	ncRNA	0.381808	0.394863	0.548231	0.560261	0.21711	0.306659	0.818196
ARL5A	mRNA	10.6124	9.99445	8.59962	11.4406	9.53211	11.7223	1.11945
ARL5AP1	ncRNA	0.118889	0.100106	0.176893	0.0940029	0.0764216	0.184937	0.897631
ARL5B	mRNA	4.12984	3.31083	1.57038	3.58729	3.33632	3.75871	1.18547
ARL6	mRNA	2.56652	1.95279	1.75994	2.10578	1.46415	1.58879	0.821551
ARL6IP1	mRNA	376.487	433.186	342.328	403.907	335.574	566.089	1.13331
ARL6IP4	mRNA	104.413	103.483	118.324	91.0898	114.736	105.529	0.954432
ARL6IP5	mRNA	31.4396	44.8845	29.9753	35.4057	38.3013	38.8873	1.05922
ARL6IP6	mRNA	9.39555	7.84373	6.71048	9.057	5.58527	9.86768	1.02339
ARL8A	mRNA	22.1241	22.2426	18.8024	16.1527	16.2979	21.6206	0.855976
ARL8B	mRNA	31.6508	29.9787	21.8358	29.7953	21.9108	33.2368	1.0177
ARL9	mRNA	0.366821	0.103372	0.872461	0.246407	0.379777	0.240841	0.645756
ARMC1	mRNA	9.39208	9.72991	6.234	9.93754	7.81284	9.56414	1.07724
ARMC10	mRNA	10.8911	11.5301	9.7883	11.2178	9.82432	11.4947	1.01016
ARMC10P1	ncRNA	3.15687	3.68428	3.921	3.64369	2.74864	3.5594	0.924698
ARMC12	mRNA	3.45399	5.32262	10.1531	6.98256	3.70532	5.40389	0.850081
ARMC2	mRNA	0.980876	0.911535	0.738256	1.15432	0.651174	0.921767	1.03672
ARMC3	mRNA	0	0.0615517	0.0944545	0.0366803	0.032305	0.0179259	0.557101
ARMC4	mRNA	0.0429258	0.0483867	0.074252	0.0576698	0.0761863	0.0422753	1.06382
ARMC5	mRNA	4.45151	3.91901	4.74635	4.017	4.10079	4.98727	0.999099
ARMC6	mRNA	12.1819	12.2612	11.1267	11.3845	13.5175	11.1172	1.01264
ARMC7	mRNA	4.21913	4.13598	3.33718	3.70619	3.64813	3.61064	0.937794
ARMC8	mRNA	15.8037	14.1846	11.8148	17.3072	12.9549	14.7282	1.07624
ARMC9	mRNA	1.65913	1.81175	1.46485	1.46278	1.99379	1.49782	1.00378
ARMCX1	mRNA	14.5024	14.3997	9.64719	16.104	8.71747	15.5874	1.04824
ARMCX2	mRNA	13.6079	8.28672	8.17484	8.9721	7.50362	10.7673	0.906004
ARMCX3	mRNA	78.6415	68.4413	58.8658	67.4229	40.6236	77.1198	0.89909
ARMCX3-AS1	miscRNA	17.6187	11.7152	6.07036	10.1004	8.19287	13.4347	0.896162
ARMCX4	miscRNA	2.52595	2.05668	1.78442	2.12421	2.21306	2.65858	1.09876
ARMCX5	mRNA	3.28273	3.3318	2.55642	3.15554	3.06018	2.58177	0.959278
ARMCX5-GPRASP2	mRNA	3.50141	2.84406	1.90731	1.94756	2.59014	2.67436	0.873894
ARMCX6	mRNA	18.7341	17.3445	16.5982	17.9156	13.4066	18.9149	0.953686
ARNT	mRNA	18.0669	17.8337	14.8095	15.0482	13.8751	18.8901	0.942877
ARNT2	mRNA	0.716901	0.322802	0.657106	0.463249	1.38302	0.521853	1.39564
ARNTL	mRNA	14.4679	12.6309	9.0901	14.7978	8.24219	15.3854	1.0618
ARNTL2	mRNA	0.434828	0.653008	0.477818	0.416246	0.916999	0.741087	1.3249
ARPC1A	mRNA	70.5749	82.5333	71.4441	78.2902	98.8975	82.661	1.15719
ARPC1B	mRNA	84.4754	102.438	66.7987	71.355	102.015	86.3596	1.02372
ARPC2	mRNA	168.65	181.819	147.336	170.253	238.355	180.104	1.18261
ARPC3	mRNA	261.517	273.834	223.999	280.172	275.776	261.003	1.07586
ARPC3P1	ncRNA	0.158925	0.259757	0.274905	0.0213512	0.300871	0.18782	0.735368
ARPC3P3	ncRNA	1.35101	1.4082	0.788364	1.28475	1.72854	2.64504	1.59499
ARPC3P4	ncRNA	0.332317	0.224756	0.17245	0.066969	0.0589808	0.261825	0.531546
ARPC3P5	ncRNA	0.0993077	0.0279853	0	0	0.0881274	0.0652019	1.20454
ARPC4	mRNA	71.9806	72.1964	74.9585	61.5238	78.4587	66.1227	0.940538
ARPC4-TTLL3	mRNA	17.1874	17.4051	19.0534	15.371	16.9901	16.8659	0.917629
ARPC5	mRNA	90.1292	114.072	81.66	91.0246	103.53	100.961	1.03378
ARPC5L	mRNA	34.3561	38.7198	31.2452	39.0891	55.755	34.6212	1.24103
ARPP19	mRNA	20.4412	21.2991	14.5665	21.5444	20.13	20.7214	1.10814
ARR3	mRNA	0.351408	0.627179	0.37991	0.275396	0.242547	0.346083	0.636016
ARRB1	mRNA	3.15278	3.32026	2.19496	2.71805	2.23706	2.6165	0.873513
ARRB2	mRNA	17.2517	17.8767	16.2255	12.498	11.1445	13.0284	0.714084
ARRDC1	mRNA	23.7801	25.282	27.3236	22.833	22.6781	26.6326	0.944466
ARRDC2	mRNA	10.1209	8.91566	10.7667	8.42342	8.3707	7.99393	0.831724
ARRDC3	mRNA	47.4561	34.7201	29.1936	21.6096	24.9236	29.7829	0.68525
ARRDC3-AS1	miscRNA	0.755829	0.597251	0.583036	0.432247	0.450179	0.539839	0.734597
ARRDC4	mRNA	12.3158	10.3375	9.79851	10.7	6.6579	11.8445	0.899868
ARRDC5	mRNA	0.124812	0.184655	0.121441	0.0314403	0.16614	0.0614601	0.60115
ARSA	mRNA	20.0234	23.5341	22.9159	17.7213	21.7339	22.2946	0.92894
ARSB	mRNA	2.81271	2.82315	2.56481	3.37316	3.20427	2.96851	1.16404
ARSD	mRNA	18.5242	17.7656	20.0405	15.8581	19.7641	24.0462	1.05926
ARSDP1	ncRNA	0.0470475	0.0424262	0.0420472	0.0400312	0.0548328	0.0648684	1.2145
ARSE	mRNA	4.02897	3.79541	3.94258	4.08282	4.48455	5.27166	1.17609
ARSEP1	ncRNA	0.0200932	0.0141558	0.0130338	0.00815465	0.0152307	0.0113235	0.73407
ARSF	mRNA	0.188686	0.159518	0.0305985	0.0237652	0	0.0232284	0.124058
ARSFP1	ncRNA	0.0178209	0.0241056	0	0.000897823	0.0102795	0.0181777	0.700153
ARSG	mRNA	1.44843	1.73149	1.12507	1.05973	1.19531	1.21751	0.806633
ARSI	mRNA	0.0161384	0.0272872	0.125621	0.0162612	0.0859291	0.0317877	0.79255
ARSJ	mRNA	0.142034	0.184734	0.0425227	0.143114	0.0872608	0.129121	0.973479
ARSK	mRNA	4.99644	6.32961	4.66495	4.69574	8.48887	5.40226	1.16233
ART5	mRNA	0.102153	0.028787	0.132526	0.13724	0.271956	0.0335349	1.68041
ARTN	mRNA	0.657284	0.533448	1.02326	1.45702	1.00325	1.16518	1.63752
ARV1	mRNA	8.55966	7.86439	7.02075	9.69396	6.93684	6.89723	1.00355
ARVCF	mRNA	1.15239	1.05454	1.01859	0.880436	1.7475	1.08504	1.15112
ARX	mRNA	0.106628	0.0901446	0.138332	0.268598	0.126165	0.105012	1.4914
AS3MT	mRNA	5.81906	4.50523	3.14065	5.22576	3.10748	3.92805	0.910609
ASAH1	mRNA	61.4379	74.1474	32.0138	69.7343	30.249	62.0546	0.966819
ASAH2	mRNA	0.329392	0.284429	0.219378	0.20677	0.176636	0.244601	0.753731
ASAH2B	mRNA	0.825556	1.09391	0.40655	0.556821	0.478441	1.02875	0.887361
ASAH2C	ncRNA	0.27274	0.227754	0.2123	0.200783	0.116572	0.192958	0.715933
ASAP1	mRNA	27.1375	22.5067	13.4871	21.2666	18.7442	17.5743	0.912149
ASAP2	mRNA	0.625805	0.990103	1.10183	0.828743	1.57085	1.01253	1.2555
ASAP3	mRNA	10.175	8.85325	9.42655	8.60606	9.16132	13.5013	1.09889
ASB1	mRNA	5.69971	4.55933	4.23092	4.8085	5.01819	5.20081	1.0371
ASB11	mRNA	0.0547807	0.0463122	0.0236895	0	0.0445622	0.071934	0.933595
ASB12	mRNA	0.197643	0.0668357	0.0512815	0.0398292	0.157852	0.0389295	0.749339
ASB13	miscRNA	7.04406	5.70892	5.64366	4.71342	7.52707	5.53909	0.966458
ASB14	mRNA	1.00611	1.10915	0.783154	0.859671	1.04998	1.02257	1.01166
ASB16	mRNA	0.0238945	0.0202007	0	0.0240763	0.0636133	0.0235324	2.52231
ASB2	mRNA	0.202163	0.201985	0.143057	0.129627	0.0326187	0.0361998	0.362654
ASB3	mRNA	3.55803	3.4125	3.46703	3.70255	3.28407	3.59321	1.01363
ASB5	mRNA	0.0168625	0.0427674	0.0656289	0.0169908	0.0299282	0.049821	0.772322
ASB6	mRNA	8.24987	7.16805	7.10842	7.38318	7.53255	7.76764	1.00697
ASB7	mRNA	5.46618	3.21133	3.04492	4.56387	2.76796	3.87277	0.955826
ASB8	mRNA	8.17609	8.74769	6.42008	8.00178	7.09939	8.30262	1.00257
ASB9	mRNA	0.262239	0.33255	0.170105	0.15854	0.186172	0.309918	0.855845
ASB9P1	miscRNA	0.0314525	0.0265903	0.0408043	0	0.0279115	0	0.282371
ASCC1	mRNA	13.5421	13.4872	11.1078	13.3634	12.9944	11.375	0.989398
ASCC2	mRNA	19.6349	19.1174	19.2133	19.2096	26.253	21.1382	1.14897
ASCC3	mRNA	16.6418	18.611	15.2754	14.2111	15.7301	16.204	0.913256
ASCL2	mRNA	0.414632	0.537487	0.537915	0.529196	0.466073	0.245009	0.832382
ASF1A	mRNA	6.64088	5.51956	4.95519	5.62406	6.12825	7.10199	1.10158
ASF1B	mRNA	0.59053	0.673975	0.268139	0.476018	0.864677	1.54119	1.88033
ASGR1	mRNA	0.91754	1.12045	1.45488	0.993002	1.02534	1.33872	0.961119
ASGR2	mRNA	1.88685	0.531721	0.815955	0.667087	0.55814	0.423812	0.509825
ASH1L	mRNA	8.6971	7.36731	4.11392	8.36522	6.15588	7.77867	1.10513
ASH1L-AS1	miscRNA	2.11442	1.53455	1.58115	1.70222	1.45491	1.56125	0.902155
ASH2L	mRNA	13.3506	14.6954	13.0227	13.4016	14.5571	15.2902	1.05309
ASIC1	mRNA	0.934165	0.627476	0.59766	0.722071	0.738146	0.365483	0.845505
ASIC3	mRNA	8.79081	10.1114	14.3417	22.044	6.43886	14.2861	1.28652
ASIC4	mRNA	0	0.0151931	0	0.036216	0.015948	0.017699	4.59832
ASIP	mRNA	0.875177	0.961851	0.567697	0.440917	0.931978	0.517149	0.785971
ASL	mRNA	27.4027	28.2821	24.4308	22.425	29.8084	29.9182	1.02541
ASLP1	ncRNA	0.930972	0.900194	1.13229	1.07876	0.810671	1.169	1.03205
ASMT	mRNA	2.43927	2.14274	1.54519	2.141	1.60658	2.21463	0.973071
ASMTL	mRNA	31.6055	29.0594	31.9956	27.6288	28.4194	15.3214	0.770227
ASMTL-AS1	miscRNA	11.7142	10.4747	24.6829	15.1233	6.32556	7.87741	0.625671
ASNA1	mRNA	62.171	66.8056	50.8181	62.9658	60.0616	59.4199	1.01475
ASNS	mRNA	7.67631	6.36132	8.86157	5.63716	13.528	7.65609	1.17127
ASNSD1	mRNA	13.5067	11.9608	11.0556	14.9641	13.583	12.6298	1.12742
ASPDH	mRNA	0	0.165553	0.25405	0.246643	0.0868894	0.0964288	1.02469
ASPG	mRNA	3.27863	3.38531	4.47203	1.89335	7.87754	6.81525	1.48942
ASPH	mRNA	13.5205	12.8521	7.75999	12.3236	11.5574	9.60794	0.981142
ASPHD1	mRNA	3.78659	3.7567	6.81913	3.44954	6.38302	3.5419	0.931212
ASPHD2	mRNA	0.509098	1.14773	0.840596	0.932674	0.609222	0.97238	1.00675
ASPM	mRNA	0.267569	0.261923	0.225327	0.297984	0.520714	0.564013	1.83184
ASPN	mRNA	0.0607011	0.0855291	0.0524996	0.163101	0.0897788	0.0398542	1.47302
ASPRV1	mRNA	0.598674	0.595443	0.563473	0.508604	0.65628	0.635845	1.02454
ASPSCR1	mRNA	12.1222	14.2947	16.0697	10.8088	11.1416	12.2227	0.804328
ASRGL1	mRNA	1.05644	0.982436	2.82333	1.27737	1.18125	1.06124	0.723922
ASS1	mRNA	7.96525	7.83286	6.63788	16.9992	9.91554	9.04302	1.60268
ASS1P1	ncRNA	0.161435	0.245663	0.209435	0.227728	0.286521	0.0635955	0.93725
ASS1P10	ncRNA	0.129804	0.137172	0.0420997	0.0163489	0	0.0958778	0.363104
ASS1P12	ncRNA	0.326167	0.248171	0.719349	0.558702	0.231557	0.289102	0.834329
ASS1P2	ncRNA	0.165728	0.140108	0.215003	0.100193	0.102949	0.130573	0.640725
ASTE1	mRNA	3.864	3.94435	3.93558	5.10735	3.95291	4.22617	1.13134
ASTL	mRNA	0.157748	0.066681	0.0511628	0.039737	0.139988	0.0776788	0.934005
ASTN1	mRNA	5.39475	3.72188	3.10049	2.93265	2.79368	3.4273	0.749245
ASTN2	mRNA	1.24903	1.56308	1.02563	1.15624	2.10552	1.64736	1.27917
ASUN	mRNA	10.4076	10.8894	9.09048	11.8884	10.2875	8.65993	1.01475
ASXL1	mRNA	15.6548	14.0819	14.3372	15.4885	13.2029	18.2708	1.06554
ASXL2	mRNA	4.46699	3.5536	1.96869	3.42418	2.4088	4.04848	0.989207
ASXL3	mRNA	0.00668809	0.00565419	0.00867666	0.0404338	0	0.0197602	2.8638
ATAD1	mRNA	18.0082	17.3749	11.2333	18.0688	14.0972	17.5694	1.06691
ATAD2	mRNA	35.2675	19.2132	23.3296	21.4788	15.3918	25.2403	0.798234
ATAD2B	mRNA	2.34137	2.1028	1.55581	2.12901	2.1735	2.13716	1.07328
ATAD3A	mRNA	19.5487	18.1114	19.0169	19.4265	23.0924	18.3314	1.07363
ATAD3B	mRNA	13.8376	14.7169	19.6621	17.857	19.6247	17.4631	1.13954
ATAD3C	mRNA	0.546334	0.618635	0.556997	0.59688	0.676504	0.528815	1.04659
ATAD5	mRNA	0.597447	0.754174	0.530881	0.709196	0.46482	1.08006	1.19739
ATAT1	mRNA	5.91457	5.93655	8.28456	6.38694	6.9425	7.98319	1.05845
ATCAY	mRNA	0.0195291	0.0243102	0.0263332	0.0715834	0.0210149	0.074964	2.38786
ATE1	mRNA	4.48864	3.84365	1.92107	3.1473	3.21333	3.9421	1.00481
ATF1	mRNA	5.83536	5.36451	3.81166	6.00309	6.44584	6.47032	1.26031
ATF1P1	ncRNA	0.516795	0.630419	0.57731	0.400883	0.689602	0.584916	0.971515
ATF2	miscRNA	12.5658	11.1726	8.44455	11.9833	9.12273	12.3754	1.04035
ATF3	mRNA	16.7227	10.2095	10.5836	28.6945	21.2245	25.0098	1.99726
ATF4	mRNA	212.606	186.277	196.284	242.715	206.505	218.066	1.12117
ATF4P1	ncRNA	0.0226392	0.0306232	0.0234965	0.0304153	0	0.0178369	0.62862
ATF4P2	ncRNA	0.0135835	0.0306232	0.0234965	0.0304153	0	0.0178369	0.712702
ATF4P3	ncRNA	1.27596	0.79764	0.994761	0.926526	0.757532	1.50441	1.03914
ATF4P4	ncRNA	2.37189	2.03756	1.704	2.11368	1.91531	1.76138	0.94715
ATF5	mRNA	13.7511	17.5169	14.0556	11.9882	12.9207	13.2754	0.84248
ATF6	mRNA	8.71915	7.73822	6.05877	8.08414	7.8359	7.95776	1.06047
ATF6B	mRNA	39.4171	38.5514	40.7575	40.1205	40.3802	42.4564	1.03564
ATF7	mRNA	6.12896	6.3412	5.07118	5.84448	6.21546	6.46132	1.05586
ATF7IP	mRNA	7.25919	6.09065	3.94058	5.2372	3.90214	6.37163	0.897084
ATF7IP2	mRNA	2.01513	2.8089	4.02546	2.46957	4.54181	2.77431	1.10579
ATG10	mRNA	2.28781	2.38486	2.04467	1.80661	1.64728	2.09646	0.826272
ATG12	miscRNA	8.67738	8.38049	7.18761	8.9122	7.33329	8.30819	1.01271
ATG12P2	ncRNA	0.541806	0.363046	0.312401	0.341205	0.440741	0.515994	1.06629
ATG13	mRNA	20.7593	17.2895	17.0823	18.1386	16.4766	19.344	0.978744
ATG14	mRNA	4.9731	4.54595	4.96988	4.47166	3.99963	5.67247	0.976176
ATG16L1	mRNA	8.2407	8.50227	7.06886	8.57563	8.85812	9.16541	1.11706
ATG16L2	mRNA	13.141	12.8218	14.8379	11.0921	11.3972	14.4554	0.905493
ATG2A	mRNA	5.87051	4.74604	5.54553	4.89698	4.75411	4.99172	0.905998
ATG2B	mRNA	6.3226	6.39244	4.65983	6.25005	4.07017	7.65083	1.03431
ATG3	mRNA	35.3493	34.0595	27.3877	32.5083	36.8474	30.8824	1.03555
ATG4A	mRNA	4.85924	5.29379	3.6105	5.23003	4.37098	4.61158	1.03263
ATG4B	mRNA	32.5568	28.0309	36.9516	32.0226	38.4073	31.1255	1.04117
ATG4C	mRNA	3.32105	3.72768	3.38351	4.44284	3.16361	3.75117	1.0887
ATG4D	mRNA	11.6589	8.93357	11.1211	7.30658	8.31292	7.53976	0.730263
ATG5	mRNA	9.68954	10.0964	8.15552	12.2715	9.75914	11.5443	1.20162
ATG7	mRNA	3.64785	4.58955	3.84636	4.18539	5.05555	4.32504	1.12266
ATG9A	mRNA	16.1743	15.1971	16.6602	16.4202	14.9424	17.4901	1.01709
ATG9B	mRNA	0.726	0.594883	1.59392	1.27172	0.728515	0.527998	0.867378
ATHL1	mRNA	4.14451	4.03269	7.81157	5.04276	4.05264	9.07216	1.13627
ATIC	mRNA	24.6232	31.6813	26.281	38.3031	33.9301	30.9889	1.24988
ATL1	mRNA	0.6534	0.629113	0.400291	0.530353	0.644265	0.554123	1.0273
ATL2	mRNA	5.38723	6.50449	6.22121	6.83495	5.885	5.64186	1.01374
ATL3	mRNA	12.9815	13.0241	7.75933	10.6833	10.1328	12.6286	0.990516
ATM	mRNA	5.6218	4.83901	3.73892	4.60268	3.29468	4.58094	0.87877
ATMIN	mRNA	11.2651	10.2962	8.07376	10.5729	8.78043	10.4065	1.00421
ATN1	mRNA	38.4179	36.3272	43.9507	40.2666	36.3705	44.9911	1.0247
ATOH7	mRNA	0.100942	0.142229	0.130955	0.169517	0.179156	0.066275	1.10911
ATOH8	mRNA	0.767135	0.184246	0.474995	0.553376	1.29191	0.223219	1.45019
ATOX1	mRNA	85.7065	89.2462	88.545	110.792	84.7763	84.6136	1.06332
ATP10A	mRNA	0.312422	0.264126	0.215324	0.354149	0.259921	0.298073	1.15188
ATP10D	mRNA	7.51439	9.61819	5.83097	6.07769	10.1376	7.35441	1.0264
ATP11A	mRNA	18.015	11.8107	8.96408	11.6759	12.4079	14.5313	0.995494
ATP11B	mRNA	7.91226	8.55688	6.92774	8.81998	7.72456	10.1263	1.13993
ATP11C	mRNA	5.32156	5.31818	4.32437	5.38729	4.50004	5.5947	1.03461
ATP12A	mRNA	0	0.0231437	0	0.013792	0.0364405	0.0134804	2.75292
ATP13A1	mRNA	19.6141	20.8728	25.7203	20.4159	22.6019	22.9876	0.996951
ATP13A2	mRNA	4.84755	5.79584	5.04438	3.98229	4.59692	5.27796	0.88331
ATP13A3	mRNA	8.70439	12.0583	7.40163	10.5592	17.0519	14.0264	1.47838
ATP13A4	mRNA	0.107626	0.0303294	0.0930843	0.0481976	0.084897	0.0471089	0.779968
ATP13A5	mRNA	0.0279521	0.0354465	0	0.0281647	0.0124026	0.0137642	0.856983
ATP1A1	mRNA	289.856	258.702	147.372	196.1	234.443	209.826	0.920163
ATP1A1OS	miscRNA	339.361	376.131	324.625	342.492	346.189	311.914	0.962002
ATP1A2	mRNA	0.114587	0.031632	0.0667439	0.0659762	0.0207523	0.0460613	0.623536
ATP1A3	mRNA	0.154624	0.118837	0.127654	0.113309	0.0873195	0.0415312	0.603717
ATP1A4	mRNA	0.567967	0.314495	0.715296	0.187416	0.15327	0.196267	0.336067
ATP1B1	mRNA	21.385	23.0384	15.6274	15.5902	11.9576	24.493	0.866611
ATP1B1P1	ncRNA	0.140606	0.0792468	0.304021	0.0708379	0.0831843	0.115396	0.514281
ATP1B2	mRNA	0.0894789	0.116712	0.0995004	0.200927	0.0680616	0.105748	1.22587
ATP1B3	mRNA	34.0644	47.2901	40.7218	52.4441	41.4889	46.723	1.1522
ATP1B3P1	ncRNA	0.0686045	0.0579991	0	0.0691264	0.0304404	0.0675649	1.32012
ATP1B4	mRNA	0.0107082	0.00905286	0.0416763	0.0107897	0.00950267	0.010546	0.501947
ATP2A1	mRNA	0.838349	0.922597	1.20013	1.08504	0.750379	1.25982	1.04531
ATP2A2	mRNA	34.2436	32.4836	24.0827	32.4479	32.704	34.4754	1.0971
ATP2A3	mRNA	2.31226	1.99019	2.57898	2.84642	2.26549	2.33905	1.08276
ATP2B1	mRNA	17.21	20.0466	13.7052	13.2258	13.7515	17.109	0.865083
ATP2B2	mRNA	0.00570301	0.0192856	0.0295948	0.0172392	0.0404876	0.0168498	1.36629
ATP2B3	mRNA	0	0.00657276	0.0302588	0.00783376	0.00689934	0.00765681	0.607901
ATP2B4	mRNA	52.3423	39.5133	33.5698	32.1494	79.8997	38.8918	1.20343
ATP2C1	mRNA	20.2238	20.0169	16.7187	18.657	23.3872	18.5113	1.06314
ATP2C2	mRNA	0.120793	0.0893546	0.176296	0.121711	0.200988	0.297405	1.60464
ATP4A	mRNA	0.0143609	0	0.0372616	0.0144701	0.0254882	0	0.774049
ATP5A1	mRNA	280.134	310.502	222.971	312.712	233.691	269.067	1.00229
ATP5A1P1	ncRNA	0.0392738	0.0294677	0.054963	0.0461516	0.0287051	0.0310647	0.856246
ATP5A1P3	ncRNA	0.386781	0.537197	0.394258	0.222699	0.294203	0.299294	0.619158
ATP5B	mRNA	435.936	435.598	336.302	408.626	377.665	395.394	0.978349
ATP5C1	mRNA	170.917	194.404	148.267	191.111	197.209	166.091	1.07948
ATP5C1P1	ncRNA	0.210427	0.197664	0.151663	0.196322	0.186737	0.0230265	0.725471
ATP5D	mRNA	68.4294	72.5795	76.8256	65.3046	90.075	64.1327	1.0077
ATP5E	mRNA	206.644	242.458	208.349	261.083	239.67	226.702	1.10648
ATP5EP2	miscRNA	0.138887	0.117417	0.360364	0.0699717	0.369752	0.341955	1.26759
ATP5F1	mRNA	63.7551	67.877	56.8122	67.6109	63.3508	63.0387	1.02948
ATP5F1P1	ncRNA	0	0.0423206	0.129886	0.0504399	0.0444234	0.0493005	0.837154
ATP5G1	mRNA	53.0853	61.1408	56.6736	72.0749	66.5272	53.8368	1.12603
ATP5G1P4	ncRNA	0.0462119	0.390681	0	0.0465634	0	0.364093	0.939947
ATP5G2	mRNA	158.073	168.178	194.934	164.364	191.907	154.611	0.98023
ATP5G2P1	ncRNA	0.161231	0.0681535	0.104585	0.324916	0.0715398	0.0793941	1.42483
ATP5G2P3	ncRNA	0.164342	0.0694683	0	0	0.14584	0.161852	1.31599
ATP5G3	mRNA	38.1349	40.2045	31.5326	40.8177	40.5217	35.9367	1.06739
ATP5H	mRNA	155.55	188.745	164.968	224.46	176.722	195.679	1.17201
ATP5I	mRNA	252.681	269.496	268.952	307.02	273.38	262.022	1.06483
ATP5J	mRNA	42.1122	46.8084	45.4386	45.8962	46.498	45.5877	1.02696
ATP5J2	mRNA	102.098	116.841	113.031	125.783	106.12	114.602	1.04378
ATP5J2-PTCD1	mRNA	9.54999	10.6694	9.78502	11.4528	9.77409	10.7136	1.06452
ATP5J2P2	ncRNA	0.365074	0	0.157874	0.183926	0.269978	0.119847	1.09715
ATP5J2P4	ncRNA	0.124964	0	0	0.125915	0.221791	0.123071	3.76729
ATP5L	miscRNA	61.8395	60.6981	50.2904	71.5657	59.8337	69.0806	1.16
ATP5L2	mRNA	0.255872	0	0.165975	0.0644545	0.170299	0.157496	0.929839
ATP5LP5	ncRNA	0.00293603	0.0206846	0.0101573	0.0138057	0.00781645	0.00722884	0.854136
ATP5LP8	ncRNA	0	0.142605	0.218835	0	0.149691	0.166125	0.87377
ATP5O	mRNA	115.474	123.624	105.631	132.262	131.229	117.221	1.10439
ATP5S	miscRNA	6.02806	6.16407	3.83146	5.06839	5.6805	4.68827	0.963402
ATP5SL	mRNA	30.2278	27.7495	23.8361	28.9465	29.1539	30.0254	1.07716
ATP6	mRNA	10244.2	10798.4	27170.6	11220.4	11078.1	9775.48	0.665252
ATP6AP1	mRNA	97.0342	103.464	85.4821	86.6211	73.2096	101.511	0.913847
ATP6AP1L	mRNA	1.34856	1.2541	1.31214	1.22293	1.61559	2.25781	1.30181
ATP6AP2	mRNA	58.1735	66.267	51.0405	64.848	56.1442	65.7554	1.0642
ATP6V0A1	mRNA	8.06194	8.27057	8.3464	5.85472	8.68151	8.77202	0.94446
ATP6V0A2	mRNA	1.493	1.50064	1.27708	1.49097	1.94542	1.77119	1.21937
ATP6V0B	mRNA	110.822	113.668	115.664	104.56	134.582	97.5688	0.989878
ATP6V0C	mRNA	75.1062	75.4698	84.12	56.6927	76.2984	67.1429	0.852737
ATP6V0CP1	ncRNA	0	0	0.0706898	0.109806	0.0483542	0.0536629	2.99652
ATP6V0D1	mRNA	45.1424	40.9065	35.8534	31.8863	33.732	34.8433	0.824115
ATP6V0D2	mRNA	0.0862622	0.0546953	0.0559553	0.0434592	0.133964	0.084955	1.33246
ATP6V0E1	mRNA	162.603	160.786	140.508	191.458	164.661	159.054	1.11053
ATP6V0E2	mRNA	5.77264	9.00788	4.06061	4.0036	3.36804	6.14662	0.717487
ATP6V0E2-AS1	miscRNA	0.366383	0.359022	0.280871	0.167804	0.214293	0.180415	0.559005
ATP6V1A	mRNA	17.4834	18.5519	13.9313	15.9283	13.0055	17.6353	0.932004
ATP6V1B1	mRNA	0	0.0891373	0.068393	0.212477	0.0818705	0.0778791	2.36289
ATP6V1B2	mRNA	29.9543	30.9023	23.3294	28.135	25.2708	27.7145	0.963583
ATP6V1C1	mRNA	23.0821	15.999	15.0656	17.994	15.0843	17.3493	0.931315
ATP6V1C2	mRNA	0.157748	0.113358	0.0613954	0.079474	0.0909925	0.100982	0.816385
ATP6V1D	mRNA	126.234	110.679	126.611	106.705	98.8997	130.494	0.924559
ATP6V1E1	mRNA	94.3688	87.6172	61.9212	96.2587	80.1638	72.0669	1.01879
ATP6V1E1P3	ncRNA	0.0534069	0.0677262	0	0	0.0236971	0.0525975	0.629842
ATP6V1E2	mRNA	0.761878	0.676851	0.854386	1.21006	0.767779	0.775767	1.20082
ATP6V1F	mRNA	74.0694	79.7019	74.8288	87.2712	84.6058	75.6886	1.08296
ATP6V1G1	mRNA	63.3248	67.4827	48.6499	67.0352	66.3874	66.8645	1.11607
ATP6V1G2	mRNA	0.435751	0.224627	0.261974	0.273077	0.136757	0.256442	0.722366
ATP6V1G2-DDX39B	miscRNA	69.825	69.6535	81.5006	70.7769	73.1177	71.5002	0.974729
ATP6V1H	mRNA	19.8035	17.3549	13.7103	14.7241	12.6255	14.829	0.829167
ATP7A	mRNA	1.87569	1.67482	1.24209	1.21346	1.43742	1.46477	0.858751
ATP7B	mRNA	2.86255	2.03621	2.24617	2.79904	2.64954	3.09957	1.19639
ATP8	mRNA	4599.85	4511.98	11800.7	4128.1	5207.2	4226.97	0.648523
ATP8A1	mRNA	3.98006	3.37524	2.83028	2.99529	7.62336	5.32574	1.56539
ATP8A2	mRNA	1.01077	0.638731	0.529821	0.576099	0.561743	0.542975	0.771257
ATP8A2P1	ncRNA	0.0170162	0.0104623	0.0173929	0.00685824	0.00604018	0.00457045	0.38931
ATP8A2P3	ncRNA	0.0456405	0.0326195	0.0347373	0.0283178	0.0270039	0.0326689	0.778697
ATP8B1	mRNA	0.271131	0.451158	0.318247	0.368594	0.236787	0.474706	1.03801
ATP8B2	mRNA	14.1997	12.6095	11.7718	9.26818	10.1157	12.9491	0.838055
ATP8B3	miscRNA	0.946308	0.940229	0.810012	0.943676	0.796483	1.15295	1.07289
ATP8B4	mRNA	0.963327	0.860076	0.467198	0.571507	0.591221	0.718197	0.821149
ATP8B5P	miscRNA	0.00896673	0.0189515	0.0232656	0.0406572	0.0557007	0.0176617	2.22765
ATP9A	mRNA	2.09701	1.14009	1.05846	1.03949	3.48848	1.72656	1.45605
ATP9B	mRNA	7.40619	6.21667	5.17311	5.56588	6.25496	5.3131	0.911575
ATPAF1	mRNA	28.4474	29.1763	25.4679	25.7918	24.6868	30.0529	0.969189
ATPAF2	mRNA	9.27034	10.3012	9.61281	9.52336	6.28324	10.2164	0.891676
ATPBD4	mRNA	4.6708	5.20146	4.55513	4.74961	4.35458	5.11818	0.98579
ATPBD4-AS1	miscRNA	0.484458	0.39494	0.179572	0.296373	0.721646	0.613436	1.54061
ATPIF1	mRNA	29.3254	27.3622	26.2473	25.6559	27.2609	22.8276	0.913301
ATR	mRNA	7.45192	7.64581	5.23963	9.39043	5.20572	7.02481	1.06312
ATRIP	mRNA	3.38155	3.46157	3.38274	4.10515	3.1997	3.78171	1.08417
ATRN	mRNA	10.9898	10.1895	6.49663	8.68732	10.0879	11.2245	1.08397
ATRNL1	mRNA	3.54705	2.66223	1.49593	2.28243	2.42572	2.75544	0.968641
ATRX	mRNA	9.46894	7.24405	5.53152	6.8334	6.58606	8.14177	0.969283
ATXN1	mRNA	6.73879	7.40603	6.04095	8.34029	5.99149	8.70323	1.14115
ATXN10	mRNA	36.2377	36.41	31.5008	35.6009	38.8729	35.5676	1.05658
ATXN1L	mRNA	8.25449	7.02508	5.13551	7.28416	5.47853	7.89294	1.01178
ATXN2	mRNA	10.0329	9.36416	7.61502	9.21114	8.19924	10.1378	1.01985
ATXN2L	mRNA	27.5303	24.8594	27.5929	27.6989	25.3201	28.1228	1.01449
ATXN3	miscRNA	2.979	2.59924	2.4122	2.46051	2.41657	2.67828	0.94555
ATXN7	mRNA	5.9901	7.38989	5.0095	7.29696	4.96113	9.51415	1.18395
ATXN7L1	mRNA	2.02969	1.58685	1.09521	1.20355	1.16359	1.6982	0.862811
ATXN7L2	mRNA	2.8359	2.5513	3.77628	2.19971	3.26687	3.05641	0.930103
ATXN7L3	mRNA	23.349	21.3297	19.3013	17.3136	17.8338	19.8474	0.859563
ATXN7L3B	mRNA	20.1693	18.0723	16.2436	18.4625	17.837	18.3599	1.0032
AUH	mRNA	18.1204	18.2578	16.9943	14.9503	13.0242	17.6239	0.854343
AUP1	mRNA	65.5698	69.6659	77.6202	72.7831	82.5919	70.4168	1.06077
AURKA	mRNA	0.90301	0.81431	0.754968	1.37493	1.49585	1.04743	1.58485
AURKAIP1	mRNA	74.7554	75.6818	85.4289	83.1009	80.8624	70.0634	0.992202
AURKAPS1	miscRNA	0.59856	0.421691	0.819671	0.569607	0.531173	0.360243	0.794068
AURKAPS2	ncRNA	0.213315	0.108204	0.166044	0.0859752	0.0757199	0	0.331639
AURKB	mRNA	0.433473	0.266518	0.766851	0.397064	0.769343	1.59119	1.87995
AURKC	mRNA	0.735989	0.725916	1.00787	1.31838	0.489847	0.74497	1.03378
AUTS2	mRNA	7.64804	8.6771	6.68443	9.45649	4.45223	14.4898	1.2342
AVEN	mRNA	27.625	21.139	17.1073	31.5016	18.2491	20.6801	1.06922
AVIL	mRNA	2.53419	2.64738	3.63084	2.70822	2.52905	3.5546	0.997669
AVL9	mRNA	8.29756	6.37213	3.83245	5.62485	5.39726	6.39627	0.941425
AVPI1	mRNA	171.818	96.2431	76.6437	140.55	186.785	70.1881	1.15323
AVPR1A	mRNA	0.672247	0.67868	0.299176	0.256476	1.09467	0.887032	1.35638
AVPR2	mRNA	0.0295265	0.024962	0	0.0892533	0	0.0290791	2.17169
AXDND1	mRNA	0.0280672	0.0593209	0.0182062	0.0565614	0.0498147	0	1.0074
AXIN1	mRNA	12.0235	10.6252	11.5041	10.328	14.5115	12.3777	1.08972
AXIN2	mRNA	7.96713	7.24577	9.02051	7.49255	4.04928	6.36034	0.738739
AXL	mRNA	11.4154	12.8509	11.3731	8.57776	30.0699	8.03865	1.30996
AZFP	miscRNA	0	0.0389976	0.119688	0.0929587	0.0409352	0	0.84377
AZGP1	mRNA	5.05043	2.83508	5.47754	1.22132	3.22693	3.46183	0.591937
AZGP1P1	miscRNA	0.0432772	0.0731741	0.168434	0.0872128	0	0.0426214	0.455741
AZI1	mRNA	2.48561	2.63865	2.65668	2.64682	2.3311	3.19902	1.05089
AZI2	mRNA	20.7359	16.5896	10.9439	23.136	8.50013	12.6765	0.918028
AZIN1	mRNA	83.3423	48.3372	44.6139	59.1743	47.9589	52.1187	0.903334
AZU1	mRNA	0.112084	0.0947573	0.14541	0.0564684	0	0.110386	0.473678
B2M	mRNA	2356.26	3076.74	2195.19	3478.72	2310.11	3588.79	1.22934
B3GALNT1	mRNA	4.20422	5.26914	3.25981	4.10183	5.31918	5.35017	1.16006
B3GALNT2	mRNA	7.52037	6.79494	5.94937	8.19949	6.0443	8.54749	1.12468
B3GALT2	mRNA	0.677054	0.450604	0.186886	0.188695	0.575262	0.468174	0.937307
B3GALT4	mRNA	5.91134	4.94626	4.44407	3.08506	2.69017	3.52291	0.607655
B3GALT5	mRNA	0.124616	0.0752513	0.0461909	0.143502	0.189577	0.14026	1.92368
B3GALT6	mRNA	14.6945	15.8728	15.7399	11.7454	16.7264	14.8322	0.935148
B3GALTL	mRNA	1.4551	1.52745	1.2113	1.95489	1.43117	1.5883	1.18611
B3GAT1	mRNA	0.167758	0.106369	0.344593	0.605707	0.148872	0.316664	1.73138
B3GAT2	mRNA	2.23027	2.50277	2.99673	2.94281	2.68603	2.5887	1.0631
B3GAT3	mRNA	32.197	33.3	39.3357	29.0343	35.079	29.585	0.893788
B3GAT3P1	ncRNA	0.61141	0.40952	0.252905	0.41666	0.393171	0.331616	0.896072
B3GNT1	mRNA	11.2097	10.9798	7.84794	9.90177	6.57337	10.9669	0.913595
B3GNT2	mRNA	25.1926	24.6461	18.9104	28.2505	23.2968	27.3469	1.14757
B3GNT3	mRNA	0	0.0317716	0.0731328	0.113601	0.0166751	0	1.24186
B3GNT4	mRNA	0.0679659	0.316026	0.529046	0.136966	0.180942	0.368148	0.7514
B3GNT5	mRNA	2.02061	3.1021	3.48984	3.01026	5.5334	3.67477	1.41868
B3GNT6	mRNA	0.0225982	0.0401201	0	0.0409862	0.0752027	0.0600905	2.81065
B3GNT7	mRNA	3.13007	1.94293	2.79861	2.23045	8.68338	5.10301	2.03476
B3GNT8	mRNA	0.627288	0.322802	0.318444	0.192366	0.314638	0.295461	0.632593
B3GNT9	mRNA	11.1007	6.87675	5.78501	5.90194	6.65672	6.98747	0.822564
B3GNTL1	mRNA	3.67714	3.53048	3.73966	4.394	4.93573	4.42213	1.25619
B4GALNT1	mRNA	0.0254703	0.0430658	0.0881157	0.0684374	0.0753426	0.100337	1.55834
B4GALNT3	mRNA	1.35283	0.791794	1.67793	0.359505	1.06201	0.527077	0.509761
B4GALNT4	mRNA	0.207164	0	0.307155	0.19383	0.157578	0.0145732	0.711584
B4GALT1	mRNA	118.19	93.7248	61.9645	110.578	59.9493	88.6361	0.946267
B4GALT2	mRNA	16.488	18.2914	17.9607	18.3191	24.6743	19.3213	1.18154
B4GALT3	mRNA	13.7352	11.7014	13.179	12.7095	16.1517	12.8237	1.07948
B4GALT4	mRNA	19.6897	19.4294	16.9728	21.0479	14.6866	23.042	1.04786
B4GALT5	mRNA	17.5665	17.6475	14.8728	11.4479	20.9945	15.3201	0.953595
B4GALT6	mRNA	0.838745	0.870649	0.895297	1.10187	0.763161	0.763298	1.00908
B4GALT7	mRNA	22.2	18.0809	19.2133	19.8371	16.1855	19.0397	0.925507
B9D1	mRNA	9.58045	10.5887	11.5168	9.94115	8.42386	7.24957	0.80839
B9D2	mRNA	9.22069	8.15151	8.13564	8.09201	5.52106	7.22571	0.816956
BAALC	mRNA	0.197337	0.136498	0.116369	0.253067	0.254721	0.0706716	1.28488
BAAT	mRNA	0.0146953	0.0124236	0	0.0296142	0	0.0289453	2.15936
BAATP1	ncRNA	0.167256	0.0931708	0.204792	0.156771	0.112182	0.153229	0.907493
BABAM1	mRNA	54.3862	59.3049	52.5978	51.7653	55.234	56.0598	0.980577
BACE1	mRNA	21.8926	21.1686	21.1157	22.4731	22.9845	26.8208	1.12624
BACE1-AS	ncRNA	7.26946	7.09326	5.98259	7.7765	6.2237	7.38007	1.05087
BACE2	mRNA	6.86481	8.21453	6.35821	6.77077	5.65248	7.58485	0.933321
BACH1	mRNA	10.5339	6.42635	5.05722	7.46287	5.46413	9.00007	0.995893
BACH2	mRNA	0.554643	0.4577	0.468585	0.454594	0.996951	0.462254	1.2923
BAD	mRNA	30.566	29.0004	28.2509	26.3176	27.6992	26.4428	0.916215
BAG1	mRNA	6.26838	6.31461	5.42715	5.18582	6.65764	4.99503	0.934945
BAG2	mRNA	17.4268	19.2369	13.2905	20.9709	16.2602	17.8983	1.1036
BAG3	mRNA	9.50243	12.1342	12.302	11.7781	13.9544	9.61295	1.04145
BAG4	mRNA	2.31851	3.17004	2.82964	3.53595	2.12353	3.23056	1.06875
BAG5	mRNA	5.98057	5.49626	3.9089	5.28745	5.00668	4.71992	0.975843
BAG6	mRNA	52.4068	40.2145	46.7025	37.4495	44.5668	42.9032	0.896613
BAHCC1	mRNA	2.56783	3.02903	2.82282	2.60762	1.79267	3.03866	0.883518
BAHD1	mRNA	9.46321	7.80937	8.52645	6.5654	7.43578	6.46158	0.79316
BAI1	mRNA	0.12944	0.070348	0.131942	0.158373	0.213325	0.154795	1.58711
BAI2	mRNA	0.245405	0.199489	0.281637	0.133146	0.36017	0.204504	0.960482
BAI3	mRNA	0.0725356	0.0229959	0.0235256	0.00913591	0.0241385	0.0178591	0.429487
BAIAP2	mRNA	4.41422	6.18749	6.39926	5.39266	8.47047	4.06951	1.0548
BAIAP2L1	mRNA	6.38183	4.45338	5.71379	4.72192	4.22048	4.85528	0.833747
BAIAP2L2	mRNA	0.595692	0.916561	1.39106	1.00837	0.972675	0.985597	1.02182
BAIAP3	mRNA	0.272967	0.429232	0.403707	0.390562	0.416646	0.629064	1.29873
BAK1	mRNA	18.0856	19.2994	14.241	15.546	19.9222	16.8016	1.01247
BAK1P1	ncRNA	2.06847	1.58604	1.8878	1.51468	1.64883	2.03712	0.938353
BAMBI	mRNA	30.4468	17.9454	26.3074	23.4644	64.3117	27.1241	1.53816
BANF1	mRNA	49.8681	58.2313	58.7094	64.4037	72.1979	60.7788	1.18327
BANF1P2	ncRNA	0.206646	0.232934	0	0.485841	0.305635	0.33919	2.57215
BANF1P3	ncRNA	3.05398	3.0567	3.82541	4.00863	4.15869	3.61846	1.18616
BANK1	mRNA	0.756641	0.57696	0.538925	0.822192	0.552964	0.68673	1.10113
BANP	mRNA	7.33742	5.96388	6.37777	5.94627	5.45094	6.20423	0.894425
BAP1	mRNA	35.7559	32.9524	30.8508	30.7774	29.9718	30.384	0.915369
BARD1	mRNA	0.941042	0.729271	0.737593	0.592625	0.748108	1.08125	1.00584
BARX1	mRNA	0.0344874	0.0583122	0.0447416	0	0	0.0339648	0.246943
BASP1	mRNA	109.758	86.6591	72.8012	91.9505	154.847	133.206	1.41151
BATF	mRNA	1.68376	2.06633	2.04347	1.97021	1.7352	1.87222	0.962728
BATF2	mRNA	0.35825	0.666312	0.309846	0.52943	0.190751	0.3293	0.786477
BATF3	mRNA	0.104201	0.308323	0.878687	0.629959	0.855342	0.461797	1.50796
BAX	miscRNA	44.2994	47.1115	48.1237	48.1528	53.948	50.4467	1.09326
BAZ1A	mRNA	8.99699	9.79679	7.52788	10.6577	9.84629	9.69735	1.14739
BAZ1B	mRNA	29.2788	24.7173	19.4963	35.902	15.3536	24.1431	1.02594
BAZ2A	mRNA	17.5116	14.9569	12.3871	14.901	12.7809	17.7871	1.01367
BAZ2B	mRNA	4.17292	4.26258	2.93884	3.4807	3.54998	4.18384	0.98595
BBC3	mRNA	6.212	6.37707	6.83578	4.94593	6.49704	7.51077	0.975748
BBIP1	mRNA	21.5406	23.7439	23.5561	28.874	14.2664	24.9128	0.988564
BBS1	mRNA	16.0459	13.9501	13.2811	13.295	11.1574	14.3241	0.896004
BBS10	mRNA	6.44764	6.33126	4.07132	6.12298	5.03818	6.46232	1.04589
BBS12	mRNA	23.7532	22.8259	13.3503	17.6466	8.65628	27.3679	0.895566
BBS2	mRNA	28.2887	22.9559	19.4397	18.8913	22.9481	23.8711	0.929632
BBS4	miscRNA	6.11833	6.90181	5.42534	6.42136	4.00155	5.99876	0.890281
BBS5	mRNA	7.81186	8.43954	8.34316	7.38445	5.9417	7.65408	0.853043
BBS7	mRNA	7.11814	7.78506	4.75461	6.73235	5.82363	7.10148	0.999983
BBS9	mRNA	3.40821	3.38665	2.57375	3.30599	2.73108	3.70724	1.0401
BBX	mRNA	13.6922	10.386	7.07851	8.7269	7.50756	11.522	0.890866
BCAM	mRNA	1.7727	1.63719	1.79731	1.54603	2.26054	1.59913	1.03812
BCAN	mRNA	0.0294584	0.0622613	0.057326	0.0148413	0.0784258	0.087036	1.20972
BCAP29	mRNA	5.27322	6.24916	4.91877	6.00638	5.2937	6.25539	1.06778
BCAP31	mRNA	114.587	135.653	119.697	172.158	132.322	143.327	1.21049
BCAR1	mRNA	17.9526	23.5341	25.3083	23.2156	34.0946	24.2374	1.22086
BCAR3	mRNA	8.05044	8.06654	6.96615	7.8959	7.93242	10.8733	1.15676
BCAS1	mRNA	0.882481	0.323293	0.248055	1.05962	0.0522086	0.28246	0.959048
BCAS2	mRNA	22.8507	24.9845	19.1446	25.5521	24.9738	24.0099	1.11281
BCAS2P1	ncRNA	7.79587	6.0637	7.08284	6.33194	4.9575	6.89198	0.868163
BCAS3	mRNA	5.01332	4.66934	4.26246	5.2655	6.37174	5.25814	1.21156
BCAS4	mRNA	2.74214	2.41483	1.72932	2.37925	2.23064	2.17547	0.985343
BCAT1	mRNA	34.639	46.0104	36.6087	36.5039	33.2692	47.8742	1.00332
BCAT2	miscRNA	24.2774	24.8973	25.2796	23.4717	20.8682	32.9119	1.03757
BCCIP	mRNA	16.9208	20.5474	20.0755	22.046	26.8181	17.4248	1.15197
BCDIN3D	mRNA	2.31192	2.15041	2.23819	1.89672	2.0588	1.79582	0.858342
BCDIN3D-AS1	miscRNA	1.34893	1.11941	1.13804	0.875552	0.815179	0.831324	0.699331
BCHE	mRNA	0	0.0529742	0	0.0210458	0.0370709	0.0617113	2.26201
BCKDHA	mRNA	62.3466	60.2836	63.1487	55.8391	51.1344	62.9907	0.914874
BCKDHB	mRNA	8.68821	9.29489	7.80608	7.45017	6.35378	7.11916	0.811314
BCKDK	mRNA	36.0171	34.6032	36.844	27.6684	36.9693	33.8274	0.916258
BCL10	mRNA	4.84767	5.71253	5.42415	11.0794	7.85152	7.54632	1.65645
BCL11A	mRNA	0.378213	0.26161	0.28994	0.30314	0.67508	0.279361	1.35258
BCL11B	mRNA	0.366195	0.375925	0.407208	0.61936	0.377195	0.322005	1.14724
BCL2	mRNA	1.76351	1.15811	1.03158	1.57861	1.71169	1.2173	1.14024
BCL2A1	mRNA	5.31158	5.49853	2.74228	4.25974	4.13641	3.25608	0.859792
BCL2L1	mRNA	13.3818	14.0316	11.2455	12.1755	15.5973	13.3954	1.06491
BCL2L10	mRNA	0.0576216	0.097428	0.0747543	0.11612	0.357941	0.0567484	2.30984
BCL2L11	mRNA	1.34835	1.10687	0.836602	0.767909	1.69945	1.24132	1.12663
BCL2L12	mRNA	9.41386	9.56001	11.9388	11.3201	10.6402	10.386	1.04637
BCL2L13	mRNA	24.0144	21.6752	18.7873	18.339	20.6238	20.5933	0.92368
BCL2L14	mRNA	0	0.0635743	0.0325194	0.0252571	0	0.0493731	0.776639
BCL2L15	mRNA	0.154164	0.10861	0.173334	0.17087	0.127687	0.116401	0.951503
BCL2L2	mRNA	17.8307	18.3974	17.081	16.6676	15.1879	14.4433	0.868497
BCL2L2-PABPN1	mRNA	31.81	36.2546	40.7506	37.4417	32.9889	35.2351	0.971056
BCL3	mRNA	11.2969	14.4186	21.5569	8.45426	13.6507	12.3139	0.728096
BCL6	mRNA	53.6386	69.7383	67.9924	90.2748	46.4099	82.4028	1.14484
BCL6B	mRNA	0.115995	0.0735478	0.037621	0.277584	0.0772021	0.085678	1.93897
BCL7A	mRNA	1.73395	1.72186	1.339	1.42822	1.80741	0.935157	0.869855
BCL7B	mRNA	33.6056	30.4877	27.4374	28.8949	25.1832	31.8902	0.939229
BCL7C	mRNA	19.6876	24.1479	21.7159	19.7774	22.1231	20.0639	0.945279
BCL9	mRNA	3.43558	2.63262	3.29528	1.87031	3.11382	3.33541	0.888509
BCL9L	mRNA	19.3249	14.7381	13.0044	15.1803	12.1302	17.3314	0.948467
BCLAF1	mRNA	20.4762	17.6752	14.6071	20.1143	16.8017	20.0775	1.08027
BCO2	mRNA	17.5341	18.0509	10.9525	3.56356	10.0385	15.1595	0.618031
BCOR	mRNA	2.3713	2.56309	2.45696	2.92654	3.7638	2.8526	1.29109
BCORL1	mRNA	3.71477	2.57061	3.47956	2.80366	2.25286	3.6161	0.888138
BCR	mRNA	4.47832	3.79143	2.75064	3.71819	2.90567	2.79818	0.854964
BCRP1	ncRNA	0.162228	0.199029	0.116339	0.0776998	0.127007	0.140478	0.722756
BCRP2	miscRNA	0.202471	0.108574	0.0603695	0.132139	0.064059	0.0959403	0.786555
BCRP3	miscRNA	0.263593	0.27242	0.29082	0.272855	0.154939	0.371106	0.966216
BCRP4	ncRNA	0.0156454	0.0147823	0.00466115	0.00197466	0.00811589	0.00720554	0.492923
BCRP5	ncRNA	0.177504	0.0838746	0.089426	0.160606	0.106616	0.11512	1.0899
BCRP6	ncRNA	0.209617	0.137166	0.127057	0.212336	0.135664	0.15537	1.06232
BCRP7	ncRNA	0.074402	0.085169	0.0396651	0.0778548	0.0429762	0.0954313	1.08546
BCS1L	mRNA	10.6032	14.2645	13.6761	12.6348	13.3369	12.0164	0.985583
BCYRN1	miscRNA	8.30543	10.3702	10.7749	14.1623	8.5043	12.8356	1.20548
BCYRN1P1	ncRNA	6.61581	6.5801	5.89022	7.84251	6.10122	7.92087	1.14558
BDH1	mRNA	4.76509	4.51296	4.12682	4.25127	2.1437	3.838	0.763377
BDH2	mRNA	19.0176	21.2569	17.644	18.2628	17.8474	18.6346	0.945203
BDH2P1	ncRNA	0.202679	0.141548	0.160051	0.177583	0.164221	0.1215	0.918748
BDKRB2	mRNA	0	0	0.0157987	0.122705	0.0432273	0.0359799	12.7803
BDNF	mRNA	8.7673	7.38609	5.01043	8.79881	11.2934	7.6054	1.30872
BDNF-AS	miscRNA	3.80796	3.23628	2.42845	3.33976	3.33124	3.04573	1.02576
BDP1	mRNA	5.02566	3.96004	2.6882	4.39893	3.91108	4.77452	1.12084
BEAN1	mRNA	0.280633	0.385533	0.250301	0.335787	0.326864	0.215922	0.958652
BECN1	mRNA	42.5959	40.8402	32.0242	44.506	35.9061	49.3141	1.12356
BEGAIN	mRNA	0.111514	0.031425	0.0482233	0.018727	0.115452	0.146432	1.46792
BEND2	mRNA	0.0441368	0.0186569	0	0.0222362	0.0342718	0.010867	1.07296
BEND3	mRNA	0.207204	0.389273	0.318592	0.286106	0.742317	0.279644	1.42947
BEND4	mRNA	0.0115504	0.0146472	0.00749232	0.0290956	0.066625	0.034126	3.85417
BEND5	mRNA	1.34602	1.17046	0.349247	0.310002	1.91117	0.984749	1.11871
BEND6	mRNA	1.94977	2.8006	2.35758	2.42237	2.82217	2.62865	1.10766
BEND7	mRNA	1.83758	1.24642	1.55234	1.65779	2.67359	1.78869	1.32002
BEST1	mRNA	17.479	14.3421	14.1769	20.5396	8.76855	12.1041	0.900308
BEST2	mRNA	0.0267454	0	0.0346976	0.0538976	0	0.0263401	1.30589
BEST3	mRNA	0.0144707	0.036701	0.0187732	0	0.025683	0	0.36719
BEST4	mRNA	0.536464	1.13383	1.64502	1.10566	0.627543	1.12871	0.86324
BET1	mRNA	7.79763	6.66279	5.87037	10.0609	6.66786	7.44924	1.18923
BET1L	mRNA	19.8321	18.7396	14.8944	20.7321	24.5347	20.9364	1.23823
BEX1	mRNA	72.9894	50.6531	56.3841	36.2047	56.6953	35.3285	0.712276
BEX2	mRNA	26.3795	21.6843	20.106	20.7895	20.0863	22.5931	0.931042
BEX4	mRNA	65.981	70.1056	59.2212	56.2795	63.7535	59.445	0.918949
BEX5	mRNA	8.42935	8.53145	8.85634	7.65609	5.32054	9.12008	0.855893
BFAR	mRNA	27.008	22.4495	21.7247	26.2657	22.5812	21.9175	0.994132
BFSP1	mRNA	0.0695064	0	0.12023	0.28014	0.123362	0.0228177	2.24691
BGLAP	mRNA	2.68056	2.30582	3.38632	2.54346	2.76715	2.46292	0.928437
BGN	mRNA	2.2481	2.5282	2.72662	2.83414	2.59506	3.3159	1.16556
BHLHA15	mRNA	1.08591	1.65248	0.563516	1.60479	0.96366	0.784269	1.01539
BHLHB9	mRNA	1.84548	1.36979	0.649273	1.31112	1.19914	1.51562	1.04175
BHLHE40	mRNA	13.5901	21.1989	11.1641	14.245	20.3225	14.9598	1.07778
BHLHE41	mRNA	1.9741	1.86326	0.929702	2.42509	0.779935	1.18516	0.920941
BHMT	mRNA	0.0408883	0.164195	0.0265228	0.0823986	0.117926	0.0302015	0.995336
BHMT2	mRNA	2.77306	4.6404	3.37663	3.65457	2.16858	3.46522	0.860825
BICC1	mRNA	0.737405	0.415607	0.255109	0.445809	0.887057	0.693954	1.43938
BICD1	mRNA	3.74534	3.1182	3.43636	3.3864	6.10816	3.39406	1.25133
BICD2	mRNA	9.24862	8.81561	6.50049	8.24339	8.88604	7.96304	1.02148
BID	mRNA	5.07249	5.38615	4.23797	5.19285	5.52774	4.39614	1.02859
BIK	mRNA	0.160893	0.0906806	0.0695772	0.216156	0.142779	0.158455	1.61105
BIN1	mRNA	36.212	59.9329	63.7482	52.1552	115.031	42.1603	1.30929
BIN2	mRNA	6.26455	5.20818	5.00827	6.87121	5.06693	4.64428	1.00616
BIN3	mRNA	11.7282	14.7394	16.4255	13.7386	13.938	13.1581	0.952011
BIRC2	mRNA	26.3771	23.9333	19.5193	25.8318	20.3452	25.6932	1.02922
BIRC3	mRNA	5.40612	3.64506	3.49237	3.398	2.55297	4.09329	0.800752
BIRC5	mRNA	0.321806	0.336072	0.564838	0.514991	1.34389	1.32365	2.60283
BIRC6	mRNA	8.12076	5.9656	4.37458	5.65071	5.73055	6.27635	0.956484
BIRC7	mRNA	0.0386614	0.0653696	0.200626	0.116866	0.205853	0.076151	1.30924
BIVM	mRNA	3.33769	3.33705	3.1346	3.58966	2.82401	3.32402	0.992695
BIVM-ERCC5	mRNA	6.38507	5.8384	5.19575	6.04645	4.8659	5.71494	0.954537
BLCAP	mRNA	19.7398	20.0671	18.6658	19.2106	18.6586	17.216	0.942067
BLK	mRNA	0.236805	0.116782	0.332815	0.616399	0.297705	0.388694	1.89801
BLM	mRNA	0.293478	0.333994	0.307519	0.22747	0.490825	0.244565	1.02981
BLMH	mRNA	15.6232	15.1241	12.7021	14.7575	15.2052	13.8091	1.00742
BLNK	mRNA	0.644837	0.92439	0.87294	0.536744	0.47272	0.607454	0.662083
BLOC1S1	miscRNA	26.3047	32.7752	30.0852	26.219	26.8938	28.0109	0.909814
BLOC1S1-RDH5	miscRNA	17.3317	21.1742	18.8499	17.3928	18.403	18.4247	0.945335
BLOC1S2	miscRNA	7.56103	9.40546	6.11882	8.47008	9.21782	8.04379	1.11464
BLOC1S3	mRNA	4.81617	5.64214	4.70525	5.56587	6.44582	5.28526	1.14069
BLVRA	mRNA	20.2702	26.8449	24.8299	22.7911	27.0593	27.0743	1.06922
BLVRB	mRNA	32.4216	38.9187	31.217	28.878	34.812	38.4281	0.995718
BLZF1	mRNA	6.83529	6.63611	4.57685	6.6429	5.66464	6.25398	1.02844
BLZF2P	ncRNA	0.0983258	0.119922	0.123363	0.136715	0.157624	0.211373	1.48037
BMF	mRNA	1.27585	0.949554	0.976144	0.615309	1.54833	0.730283	0.903912
BMI1	mRNA	11.1981	11.2317	8.27066	12.0365	11.7071	9.96444	1.09797
BMP1	miscRNA	7.01411	5.84031	5.56279	7.32083	7.36364	6.45164	1.14763
BMP15	mRNA	0.161998	0.102716	0	0	0.898499	0.119657	3.84625
BMP2	mRNA	0.194706	0.123455	0.0841994	0.179838	0.503958	0.207735	2.21575
BMP2K	mRNA	6.33172	5.94894	3.88504	4.21492	6.07173	5.30338	0.964389
BMP3	mRNA	8.49462	6.38268	6.77641	3.21533	8.18691	10.6659	1.01914
BMP4	mRNA	0.131592	0.289249	0.102431	0.18563	0.326976	0.259196	1.47495
BMP6	mRNA	0.263371	0.231934	0.242022	0.232202	0.584299	0.151305	1.31259
BMP7	mRNA	0.114114	0.108532	0.0837418	0.108594	0.0914214	0.106974	1.00196
BMP8A	mRNA	0.060943	0.143045	0.0869204	0.0762815	0.185088	0.164401	1.46359
BMP8B	mRNA	1.99865	3.43424	2.68225	2.53082	4.91019	4.15741	1.42923
BMPER	mRNA	0.243818	0.266247	0.0658985	0.143309	0.306522	0.120062	0.98946
BMPR1A	mRNA	9.95069	6.75743	4.61179	10.5071	4.9922	9.84862	1.18893
BMPR1APS1	ncRNA	0.0213627	0.0316056	0.0415718	0.0161439	0.0379154	0	0.571813
BMPR1APS2	ncRNA	0.772228	0.329791	0.216892	0.585582	0.374436	0.376343	1.01323
BMPR1B	mRNA	21.7587	21.286	15.6466	14.505	11.4737	17.1604	0.735016
BMPR2	mRNA	12.7755	11.1335	7.72392	10.3254	15.5384	12.4818	1.21221
BMS1	mRNA	5.82374	5.98504	5.88175	7.10685	7.30065	6.04618	1.15619
BMS1P1	miscRNA	2.58631	3.67902	2.25439	2.98226	1.88929	2.66295	0.88436
BMS1P2	miscRNA	1.3553	1.79599	0.606593	0.996202	0.578745	1.04358	0.696811
BMS1P3	ncRNA	0.140013	0.0912625	0.0729272	0.0828635	0.0628177	0.0804791	0.743454
BMS1P4	miscRNA	3.13681	3.14517	2.53162	3.12454	2.05762	3.2423	0.955847
BMS1P5	miscRNA	1.95608	2.62253	1.58935	2.13786	1.36354	1.98733	0.889878
BMS1P6	miscRNA	1.35336	1.82426	0.617635	1.01679	0.596402	1.03594	0.698012
BMS1P7	ncRNA	0.531036	0.378006	0.285025	0.394997	0.264357	0.394498	0.882574
BNC2	mRNA	2.46141	1.80178	1.25223	2.87656	1.6141	2.53899	1.27454
BNIP1	mRNA	7.92838	8.32387	6.02791	9.58642	7.49393	7.48137	1.1024
BNIP2	mRNA	17.2127	16.388	11.9948	14.3065	13.1133	14.9928	0.930193
BNIP3	mRNA	227.12	199.512	160.689	103.029	87.571	166.747	0.608436
BNIP3L	mRNA	128.47	123.597	98.3807	125.378	80.8961	138.201	0.982958
BNIP3P1	ncRNA	4.46493	2.86276	2.98641	1.5099	1.54691	2.33827	0.523078
BNIP3P5	ncRNA	0.798599	0.675145	1.08314	0.585218	0.515412	0.714998	0.710093
BNIPL	mRNA	0.402611	0.349329	0.151198	0.384322	0.16924	0.18782	0.820896
BOC	mRNA	0.226839	0.343171	0.371728	0.294728	0.508549	0.505592	1.38984
BOD1	mRNA	26.2819	26.9332	23.2109	30.1166	30.9801	27.9918	1.16568
BOD1L1	mRNA	4.61554	4.81606	2.80525	4.81186	4.76064	5.51966	1.23334
BOK	mRNA	9.07513	9.63109	13.3892	10.3601	13.8536	6.76976	0.965358
BOLA1	mRNA	14.6711	13.4619	13.6947	14.0616	11.5905	12.5693	0.913779
BOLA2	mRNA	14.9901	15.8281	14.2328	18.5196	17.5147	12.0513	1.06736
BOLA2B	mRNA	13.0827	14.1505	12.3916	16.6723	15.214	10.4742	1.06904
BOLA3	mRNA	30.6293	32.056	30.0416	33.4651	29.719	27.712	0.980255
BOLA3-AS1	miscRNA	2.34205	2.76375	1.81988	1.97885	3.81036	1.87408	1.1065
BOLL	mRNA	0.0180093	0.0152253	0.023364	0	0.0159818	0.0177364	0.595742
BOP1	mRNA	8.24378	9.52468	11.2363	10.9532	15.3591	9.78664	1.24459
BORA	mRNA	1.53902	1.4881	1.17167	1.92216	1.33305	1.42494	1.11464
BPESC1	miscRNA	0.0145282	0.0245647	0.0376959	0	0.0128926	0.0143081	0.354227
BPGM	mRNA	5.77601	5.41655	4.03006	4.62172	4.56578	3.46567	0.831208
BPHL	miscRNA	9.92273	11.1538	8.66594	9.41172	7.25602	11.3146	0.940822
BPI	mRNA	0.0831063	0	0.107816	0	0.07375	0.0818469	0.814974
BPIFA2	mRNA	0.048584	0.082147	0.0630295	0.0979071	0.0431143	0	0.727813
BPIFB4	mRNA	0.0705295	0.039751	0	0.0236887	0.0834522	0.0231536	1.18148
BPIFB5P	ncRNA	0.0802584	0.0578666	0.0887994	0.0622406	0.0485339	0.0594799	0.750269
BPIFB6	mRNA	0	0.0317249	0	0.0378114	0.0333012	0.0369573	3.40647
BPIFB9P	ncRNA	0.221048	0.182348	0.183168	0.143012	0.147563	0.153495	0.75707
BPNT1	mRNA	11.4017	10.2367	8.73202	9.52347	8.16449	8.68247	0.868294
BPTF	mRNA	5.10916	4.99635	3.8994	5.22412	4.77915	6.33579	1.16667
BRAF	mRNA	4.37915	2.9031	2.11499	2.51642	3.01657	3.04031	0.91232
BRAP	mRNA	5.26846	4.6311	3.9445	5.33411	4.52323	4.50722	1.0376
BRAT1	mRNA	15.6062	15.3448	18.2658	17.6564	15.4901	17.4413	1.02785
BRCA1	mRNA	0.412679	0.356611	0.389907	0.396692	0.602046	0.699301	1.46484
BRCA1P1	ncRNA	1.35571	0.871063	0.597995	0.573731	0.745912	0.747694	0.73186
BRCA2	mRNA	0.071822	0.117643	0.0349414	0.10403	0.121497	0.114942	1.51719
BRCC3	mRNA	11.5866	8.85134	8.35347	10.3209	8.60979	10.5518	1.024
BRD1	mRNA	10.3929	8.9363	10.0583	8.50496	8.34189	10.4757	0.929735
BRD2	miscRNA	59.2793	50.9224	44.401	46.5216	49.1938	58.7714	0.999251
BRD3	mRNA	24.3213	21.2837	15.2691	28.0722	13.0317	20.5029	1.01204
BRD4	mRNA	16.3321	15.445	16.0984	14.8612	15.3398	17.9148	1.00502
BRD7	mRNA	20.4651	17.8575	16.0605	18.2151	18.99	20.3891	1.05904
BRD7P2	ncRNA	0.776316	0.418092	0.328253	0.585218	0.47969	0.464395	1.00436
BRD7P3	miscRNA	0.020659	0.0349307	0.0536031	0	0.0183332	0.0406919	0.540558
BRD7P4	ncRNA	0.0227562	0.0192383	0	0	0.0403885	0.0224113	1.49543
BRD7P6	ncRNA	0.0643932	0.0382635	0.0578106	0.0637965	0.0528003	0.0604481	1.10331
BRD8	mRNA	13.3211	11.4212	13.1978	11.8586	11.1132	13.9485	0.97312
BRD9	miscRNA	12.404	13.47	13.3053	13.5022	16.0949	13.9856	1.11239
BRE	mRNA	17.704	21.5167	17.167	18.4281	19.5867	25.6672	1.12936
BRE-AS1	miscRNA	0.415907	1.01577	0.619505	0.869184	0.669818	0.713015	1.09791
BREA2	miscRNA	0.30605	0.215615	0.198524	0.237708	0.00646653	0.100471	0.478548
BRF1	mRNA	8.8836	8.96752	9.64186	8.09333	7.64814	8.91392	0.896788
BRF2	mRNA	6.43991	5.19592	4.47573	5.53616	5.68087	5.4111	1.03206
BRI3	mRNA	65.7941	63.1069	57.1909	57.5866	54.0003	59.0698	0.917056
BRI3BP	mRNA	2.16978	2.00421	1.25108	1.41704	1.03407	1.50374	0.728995
BRI3P1	ncRNA	0.78684	0.549516	0.621351	0.723884	0.683076	0.134768	0.787517
BRIP1	mRNA	0.542456	0.511274	0.480968	0.508812	0.451794	0.725512	1.09866
BRIX1	mRNA	9.67604	12.7116	10.6258	13.9772	16.532	12.6729	1.30802
BRK1	mRNA	83.8801	90.9747	81.3614	91.8314	105.137	82.1382	1.08934
BRMS1	mRNA	24.1503	25.7993	27.0396	27.5236	30.2691	29.8267	1.13807
BRMS1L	mRNA	3.73834	4.02997	2.92531	3.986	2.5978	4.30504	1.01826
BROX	mRNA	8.57404	9.05753	4.60684	5.81047	6.45061	8.13025	0.916942
BRP44	miscRNA	23.6072	29.5529	21.6274	26.3955	21.4835	25.694	0.983761
BRP44L	mRNA	12.8573	15.002	11.6485	16.2742	11.2212	15.8019	1.09592
BRPF1	mRNA	6.61581	5.32805	4.74022	5.03228	5.64075	5.32316	0.95877
BRPF3	mRNA	11.8632	7.80537	6.80355	7.65262	8.47182	9.33089	0.961589
BRSK1	mRNA	6.08457	5.22738	4.86422	5.03724	4.26127	5.00443	0.884198
BRSK2	mRNA	0.145614	0.0662865	0.0871887	0.191866	0.22862	0.110313	1.77472
BRWD1	mRNA	4.97359	4.85338	3.95188	4.3391	4.11062	5.24015	0.993543
BRWD1-IT2	miscRNA	0.198873	0.126097	0.290255	0.0751447	0.176483	0.220342	0.76715
BRWD3	mRNA	3.07429	2.73246	2.15616	2.24224	2.4286	3.06508	0.971495
BSCL2	miscRNA	6.62992	8.58225	7.00293	7.34594	7.16378	7.62701	0.996472
BSDC1	mRNA	42.3988	37.8341	33.3757	36.598	28.1489	36.5151	0.891324
BSG	mRNA	172.816	205.12	221.397	202.47	218.168	246.484	1.11311
BSN	mRNA	0.256208	0.335732	0.245135	0.238795	0.281363	0.198707	0.858781
BSN-AS2	miscRNA	0	0.0331996	0.0127367	0.0989227	0	0.0193376	2.57444
BSND	mRNA	0.149227	0.315396	0.290396	0.187953	0.0993202	0.25719	0.721125
BSPRY	mRNA	2.52504	1.71144	1.63791	1.05279	0.502241	1.32914	0.490974
BST1	mRNA	6.42333	9.0506	5.95867	7.13333	8.87205	9.2169	1.17682
BST2	mRNA	53.6686	81.748	67.5075	70.5577	62.2622	79.0149	1.04391
BTAF1	mRNA	14.4256	14.3192	10.2098	12.5749	11.8545	14.1355	0.989994
BTBD1	mRNA	20.9729	23.0664	15.8324	19.9137	21.8937	21.6936	1.06062
BTBD10	mRNA	8.68143	8.76935	6.95325	7.6797	8.87955	9.43295	1.06508
BTBD11	mRNA	0.0709866	0.0750162	0.0460466	0.116231	0.0629948	0.0349554	1.11524
BTBD18	mRNA	0	0.0141763	0.0217543	0.0675842	0.044642	0.0990863	5.88113
BTBD19	mRNA	10.3066	12.3416	10.2498	11.0238	8.19413	9.6381	0.877139
BTBD2	mRNA	40.6267	36.954	37.991	34.5426	36.1395	42.6643	0.980745
BTBD3	mRNA	23.0139	27.3116	19.3174	24.8536	21.3007	29.2356	1.08252
BTBD6	mRNA	20.2178	22.2897	17.8866	18.4407	20.0759	19.0881	0.953815
BTBD7	mRNA	3.84175	3.78491	2.85698	3.60884	3.12468	4.43299	1.06514
BTBD8	mRNA	1.09801	0.688714	0.275705	0.214134	0.471479	0.994159	0.814465
BTBD9	mRNA	2.16144	2.33851	1.7264	1.84152	1.74958	2.42788	0.966694
BTC	mRNA	7.9196	7.70778	3.2076	4.98253	7.37082	8.7888	1.12249
BTD	mRNA	13.2417	14.9192	10.7889	11.1976	12.6514	12.0172	0.920832
BTF3	mRNA	231.797	239.969	228.903	257.949	310.186	241.01	1.15482
BTF3L4	mRNA	9.28896	9.54726	8.08507	9.76077	10.1229	10.1326	1.11496
BTF3L4P1	ncRNA	0.024018	0.0304577	0.0233695	0.0242007	0.0532851	0.0236541	1.29924
BTF3L4P2	ncRNA	1.37856	1.14749	1.1923	1.42919	1.53804	1.47408	1.19443
BTF3L4P3	ncRNA	0.0723431	0.132513	0.0860318	0.0911167	0.0962978	0.0831212	0.930036
BTF3P10	ncRNA	0.0887333	0.0500108	0	0.0298027	0.0787435	0.0873886	1.4122
BTF3P16	ncRNA	0.0592928	0.0751902	0	0	0.105235	0.0291971	0.999621
BTF3P2	ncRNA	0.240519	0.864186	0.780083	0.484698	1.06721	0.592186	1.13758
BTF3P3	ncRNA	0.0301003	0.152683	0.0781002	0.0909879	0	0.118577	0.803288
BTF3P5	ncRNA	0.589258	0.419508	0.865049	0.62499	0.811899	0.503969	1.03578
BTF3P6	ncRNA	0.204851	0.0865918	0.26576	0.103205	0.181789	0.100873	0.692507
BTG1	mRNA	26.2814	21.3646	16.8743	21.3039	20.0372	22.6888	0.992399
BTG1P1	ncRNA	0.075607	0.319595	0.196175	0.68564	0.40257	0.0744613	1.96604
BTG2	mRNA	43.4589	28.4398	38.4591	39.5169	36.4088	43.023	1.07785
BTG3	mRNA	21.3868	25.359	18.6775	32.405	25.2106	24.5679	1.25618
BTG4	mRNA	0.201619	0.383515	0.0653916	0.203152	0.4473	0.248204	1.38143
BTK	mRNA	1.99665	2.82987	1.75227	1.43985	1.70238	1.11815	0.647591
BTLA	mRNA	0.119231	0.215039	0.0412485	0.160184	0.126969	0.172222	1.22331
BTN2A1	mRNA	12.4206	12.685	12.6299	11.0519	11.0367	13.4389	0.941484
BTN2A2	mRNA	2.59655	2.82918	2.29468	2.30263	2.05936	2.26456	0.858316
BTN2A3P	miscRNA	1.74965	1.53573	1.21505	1.30666	1.22387	1.37851	0.868593
BTN3A1	mRNA	6.56309	8.48429	6.62253	7.78344	7.42049	7.31587	1.03922
BTN3A2	mRNA	8.97914	9.72167	4.94686	10.104	10.335	10.1067	1.2917
BTN3A3	mRNA	5.54746	6.13643	3.82852	7.30729	5.11806	4.75287	1.10739
BTNL10	mRNA	0.0854688	0.0722564	0	0.200944	0.0505644	0.0280579	1.77249
BTNL2	mRNA	0.149446	0.0473786	0.19388	0.0752911	0.232086	0.257566	1.44596
BTNL9	mRNA	0.175236	0.24691	0.359953	1.1477	2.13822	1.07863	5.58056
BTRC	mRNA	3.60691	4.03773	4.57179	3.89335	3.79686	4.72001	1.01586
BUB1	mRNA	1.37189	0.616923	1.28752	0.588226	5.08995	2.86032	2.60611
BUB1B	mRNA	0.239025	0.230942	0.115178	0.261487	0.527257	0.46408	2.14105
BUB3	mRNA	21.1172	20.1664	14.9695	19.8898	19.3141	18.885	1.03264
BUD13	mRNA	5.83854	5.48441	5.26008	6.4549	5.85971	6.84531	1.15539
BUD31	mRNA	21.6104	20.7278	19.8349	21.5279	24.0045	20.1247	1.05604
BVES	mRNA	1.05351	1.47084	1.23276	1.77615	1.15285	1.67274	1.22481
BVES-AS1	miscRNA	0.163815	0.226622	0.154562	0.120045	0.132157	0.307999	1.02789
BYSL	mRNA	7.42256	9.6841	9.09639	9.54934	14.7921	8.14479	1.23979
BZRAP1	mRNA	1.03575	0.599194	0.96041	1.10718	1.62618	0.755234	1.34417
BZRAP1-AS1	miscRNA	5.65034	4.89433	4.67327	5.48591	6.07368	4.53083	1.05733
BZW1	mRNA	48.8492	53.2453	38.0241	56.2144	79.7656	47.3501	1.30839
BZW1P1	ncRNA	0.0913501	0.0724017	0.0666626	0.0172584	0.141865	0.0730972	1.00784
BZW1P2	ncRNA	12.6971	14.3032	10.5046	14.8938	21.0185	11.9987	1.27746
BZW2	mRNA	10.9971	14.6722	14.0544	20.2917	22.3028	16.9309	1.49849
C10orf10	mRNA	68.7261	93.0468	76.6715	132.923	33.2906	122.578	1.21115
C10orf105	mRNA	0.110949	0.133996	0.0685415	0.0638815	0.126589	0.098861	0.922946
C10orf107	mRNA	0.163292	0.0690245	0	0.164534	0.036227	0.0804087	1.21029
C10orf108	miscRNA	0.0180093	0.0152253	0.093456	0.199609	0.0319635	0.106418	2.66785
C10orf11	mRNA	5.30498	6.43799	4.58821	4.13832	4.04966	7.75262	0.976084
C10orf111	mRNA	0.328013	0.478983	0.928453	1.06664	0.886484	0.323042	1.31157
C10orf114	mRNA	1.51609	1.41207	1.63351	1.39817	1.45943	1.29066	0.909372
C10orf116	mRNA	7.00993	5.00465	8.27194	7.05048	6.92943	4.30701	0.901432
C10orf118	mRNA	2.91908	2.32671	1.23065	2.02239	1.90038	2.21728	0.94806
C10orf12	mRNA	1.77677	1.36901	0.802395	1.52968	1.43703	1.65017	1.16937
C10orf126	miscRNA	0.0237833	0	0.0925645	0.0239642	0.105529	0.0234229	1.3143
C10orf128	mRNA	2.1296	2.47553	1.3814	0.670562	1.41738	0.91758	0.502048
C10orf129	mRNA	0	0.0252243	0.0774163	0.0300637	0.0529553	0	0.808832
C10orf131	mRNA	0.130384	0.0734852	0.0563835	0.0875836	0.0385682	0.128408	0.978126
C10orf137	mRNA	4.58585	4.08001	3.75376	3.88361	3.90484	4.66152	1.00244
C10orf2	mRNA	5.49454	5.83591	5.59042	5.83142	7.96983	5.61729	1.14761
C10orf25	mRNA	1.79809	2.27347	1.26958	2.90204	0.826071	1.12049	0.907784
C10orf32	mRNA	20.4476	15.3229	11.4369	16.5707	12.2999	16.5995	0.963195
C10orf32-AS3MT	miscRNA	8.54724	6.20339	4.26797	7.06574	4.74017	5.53688	0.911886
C10orf35	mRNA	1.37751	1.80708	0.924355	1.38799	1.55965	1.87122	1.17277
C10orf47	mRNA	0.276024	0.324102	0.278517	0.471264	0.381031	0.460619	1.49425
C10orf54	mRNA	8.16867	5.00518	5.139	5.98702	7.80006	4.10152	0.976833
C10orf55	mRNA	0.335583	0.369678	0.118735	0.194684	0.261705	0.300453	0.918502
C10orf57	mRNA	9.81934	11.3727	9.50706	10.6157	8.97177	10.3554	0.975367
C10orf67	mRNA	0.191034	0.190867	0.270365	0.349977	0.49317	0.359175	1.8433
C10orf68	mRNA	0.187975	0.182754	0.121933	0.208345	0.125109	0.0925631	0.864727
C10orf71	mRNA	0	0.00817429	0.0125439	0.00974255	0.0171609	0	1.29854
C10orf76	mRNA	15.4976	11.0104	11.2064	13.0851	11.0045	10.4329	0.915368
C10orf82	mRNA	0.205676	0.13041	0.567012	0.10362	1.02668	0.303838	1.58802
C10orf88	mRNA	3.52657	3.4573	3.47967	4.37084	2.61529	3.89707	1.04011
C10orf95	mRNA	0.4697	0.683878	0.372385	0.32428	0.648387	0.44545	0.929326
C11orf1	mRNA	3.94755	4.21554	3.77357	3.92524	4.44805	3.0181	0.95432
C11orf10	mRNA	104.521	107.182	102.203	128.936	132.813	116.021	1.20345
C11orf16	mRNA	0.0265508	0.101009	0	0.0267528	0.0589042	0.052297	1.08149
C11orf21	mRNA	3.36669	2.13945	2.37439	3.17601	2.1054	2.73709	1.01751
C11orf24	mRNA	7.8781	9.84646	8.58017	9.45703	15.0181	8.64474	1.25908
C11orf30	mRNA	3.21816	2.91669	2.06946	2.73802	2.87232	3.10546	1.06234
C11orf31	mRNA	36.8911	39.9202	35.6815	37.6095	41.2903	39.1717	1.04959
C11orf34	mRNA	0.165835	0.0280398	0.0430286	0.0334193	0	0.0979932	0.554709
C11orf35	mRNA	4.9941	5.08708	6.30517	6.06305	6.6694	11.3604	1.4703
C11orf41	mRNA	0.0659659	0.0706399	0.0228212	0.0886236	0.0780524	0.0389797	1.28997
C11orf42	mRNA	0.089432	0.302427	0.174034	0.225281	0.198409	0.352307	1.37128
C11orf45	mRNA	0.22497	0.202079	0.0729651	0.099173	0.124776	0.263103	0.974078
C11orf48	mRNA	21.8768	22.3412	21.9014	27.4272	27.2137	22.4795	1.16638
C11orf49	mRNA	12.9708	11.2597	9.1239	10.5516	9.80737	11.9243	0.967888
C11orf52	mRNA	0.672505	0.473786	0.348984	0.248461	0.656472	0.816854	1.15148
C11orf54	mRNA	32.3699	35.6522	29.1353	27.6242	16.2827	30.1278	0.762008
C11orf57	mRNA	8.24515	8.02162	6.79731	7.3993	7.75336	8.18075	1.01168
C11orf58	mRNA	44.7278	41.4029	36.024	49.7035	43.3122	43.7244	1.1194
C11orf63	mRNA	0.333596	0.460147	0.205003	0.318442	0.576496	0.466873	1.36352
C11orf65	mRNA	0.296866	0.501947	0.513511	0.598248	0.307351	0.194911	0.838597
C11orf67	mRNA	29.6116	36.908	28.1542	37.6536	29.6076	28.6135	1.01269
C11orf68	mRNA	12.0568	14.9294	12.6663	12.5117	14.043	11.4385	0.958152
C11orf70	mRNA	2.20905	2.14277	2.26252	2.28052	2.0704	2.25572	0.998836
C11orf71	mRNA	9.00554	6.81198	6.25151	5.33299	5.67829	5.67931	0.75629
C11orf73	mRNA	17.3964	15.9992	16.6205	18.7064	22.5385	19.2135	1.20878
C11orf74	mRNA	9.56761	10.8814	9.097	14.0367	12.3623	10.5582	1.25084
C11orf75	mRNA	36.0286	36.2144	24.7293	20.3147	33.3201	24.7553	0.808377
C11orf80	mRNA	7.19461	6.77994	8.30622	5.74183	10.1529	8.16901	1.08002
C11orf82	mRNA	0.215051	0.327251	0.167395	0.274469	0.318066	0.310628	1.2726
C11orf83	mRNA	7.44377	8.2984	7.95685	8.84729	7.93153	7.64072	1.0304
C11orf84	mRNA	12.4453	8.62644	7.94603	7.8785	9.73737	10.6011	0.972403
C11orf87	mRNA	0.0344351	0.0218339	0.0111684	0	0.0458375	0.0423916	1.30831
C11orf9	mRNA	8.34015	3.64574	6.57923	4.95351	6.76593	4.13661	0.854078
C11orf91	mRNA	2.12252	3.30649	2.93719	6.70211	3.12672	1.72803	1.38137
C11orf92	miscRNA	0.0418252	0.121794	0.0602901	0.0421433	0.131626	0.0808571	1.13719
C11orf93	mRNA	0.271095	0.748676	0.609612	0.41884	0.914182	0.729763	1.26599
C11orf95	mRNA	2.39895	1.71072	2.12629	1.58686	2.73828	2.25438	1.05509
C11orf96	mRNA	367.356	177.148	203.54	318.263	240.818	288.692	1.13332
C12orf10	mRNA	18.2567	21.4446	23.1938	20.5573	25.1233	20.7143	1.05564
C12orf23	mRNA	16.5741	14.7558	13.4425	15.8671	14.9841	16.2706	1.05248
C12orf26	mRNA	2.31655	1.89659	2.0721	2.21132	1.67706	2.00527	0.937696
C12orf28	mRNA	0.480541	0.276254	0.0498737	0.27115	0.238807	0.378607	1.10152
C12orf29	mRNA	2.53418	2.90919	2.79163	3.04623	3.47984	2.45199	1.09023
C12orf32	miscRNA	6.66764	5.92703	4.8975	5.23636	5.69944	6.82008	1.01508
C12orf35	mRNA	27.5939	18.5183	26.7995	19.7648	18.8123	26.7111	0.895442
C12orf4	mRNA	4.28262	4.81989	4.32324	4.28822	5.27315	4.70539	1.06264
C12orf43	mRNA	6.89458	7.60664	6.90698	7.59076	7.39401	7.47173	1.04897
C12orf44	mRNA	31.2638	38.308	37.8831	40.8194	70.6383	34.6781	1.35997
C12orf45	mRNA	10.1892	9.23929	9.70087	12.585	12.9068	8.65906	1.17239
C12orf49	mRNA	6.98048	4.96712	3.63195	4.75091	5.23027	5.67752	1.00508
C12orf5	mRNA	2.60862	3.65985	2.32868	2.55337	3.11139	3.03703	1.01217
C12orf51	mRNA	16.9905	9.95912	9.80228	10.3582	7.79129	13.8301	0.870149
C12orf52	mRNA	4.34798	4.69825	3.92239	3.6267	3.85848	4.08358	0.892058
C12orf53	mRNA	0.0373205	0.0631023	0.0726255	0.0188022	0.0496783	0.0918873	0.926722
C12orf54	mRNA	0.057492	0.145813	0.0745861	0.115859	0.102039	0.0566207	0.987862
C12orf55	mRNA	0.0411517	0.0811769	0.0711831	0.0276431	0.109556	0.0135094	0.778809
C12orf57	mRNA	71.3474	57.0554	49.6998	79.193	53.208	49.7333	1.02264
C12orf59	mRNA	0.0366514	0.061971	0.047549	0.0369302	0.0487876	0.018048	0.709891
C12orf60	mRNA	0.362806	0.460081	1.00019	0.31987	0.804902	0.62529	0.959947
C12orf61	mRNA	0.607011	0.41054	0.393747	0.489303	0.700275	0.538032	1.22413
C12orf65	mRNA	6.6543	6.75832	5.96449	6.86746	5.26094	6.35487	0.953871
C12orf66	mRNA	1.37605	1.34614	0.867092	1.44594	1.27346	1.37456	1.14061
C12orf68	mRNA	3.13989	2.41485	2.71565	1.14247	3.86999	1.86827	0.831971
C12orf69	mRNA	0	0.0410735	0.0315148	0.0489536	0.107786	0	2.15929
C12orf70	mRNA	0	0.135878	0.0521282	0.0809735	0.14263	0.158289	2.03127
C12orf71	mRNA	0	0	0.0686408	0.0533117	0.0469526	0.104215	2.97898
C12orf73	mRNA	7.90491	8.03479	6.38019	5.22896	6.34559	7.4434	0.852063
C12orf75	mRNA	38.127	29.8606	28.2994	20.0945	27.8911	21.9989	0.726832
C12orf76	mRNA	6.46102	7.12754	4.70214	10.4357	2.56382	4.57834	0.961025
C13orf33	mRNA	0.384932	0.307347	0.194205	1.16358	0.967853	0.231671	2.66571
C14orf1	mRNA	60.1542	72.3335	37.2008	54.3751	41.9104	72.5621	0.995043
C14orf101	mRNA	3.91958	4.54995	4.97614	4.72237	5.07386	5.08789	1.10698
C14orf102	mRNA	4.28256	4.06232	3.50551	4.71326	3.48372	4.1549	1.04232
C14orf105	mRNA	0	0.0172012	0.0263961	0	0.0180558	0.0300572	1.10358
C14orf118	mRNA	9.39605	6.94841	4.74196	6.05505	6.6889	7.74867	0.97184
C14orf119	mRNA	13.8579	15.1709	12.282	16.6563	16.4561	13.8189	1.13605
C14orf126	mRNA	3.22816	3.95848	3.53671	3.54405	3.84877	3.52032	1.0177
C14orf129	mRNA	8.28817	12.4706	5.76026	9.32055	7.85854	9.96028	1.02339
C14orf132	mRNA	0.613351	1.11115	0.90065	0.685931	2.05159	1.00897	1.42716
C14orf133	mRNA	11.1895	10.0201	8.91092	11.0145	8.43269	9.15505	0.949592
C14orf142	mRNA	7.77955	11.8311	7.83731	10.729	8.40788	9.973	1.06055
C14orf149	mRNA	10.2517	7.69695	8.64248	11.5603	10.871	7.98229	1.14375
C14orf159	mRNA	11.2297	10.5997	9.86699	10.2507	8.95588	10.6113	0.940737
C14orf162	miscRNA	0.147292	0.0622613	0	0.0371031	0.0326774	0.108795	0.852172
C14orf164	mRNA	0.425477	0.494591	0.206994	0.401918	0.0943939	0.36665	0.765674
C14orf166	mRNA	98.5978	110.716	101.385	124.019	123.769	112.118	1.15838
C14orf169	mRNA	4.03776	4.22089	4.30915	3.33636	4.78986	4.82504	1.03051
C14orf176	mRNA	0.301437	0.283154	0.238983	0.269982	0.475557	0.379333	1.36584
C14orf178	mRNA	0.43515	0.300994	0.359249	0.11958	0.421265	0.389596	0.849414
C14orf182	mRNA	0.960936	0.353911	0.64184	1.45716	0.810536	0.473187	1.40078
C14orf183	mRNA	0.0524209	0.0886345	0.136014	0.211279	0.279115	0.15488	2.32892
C14orf2	mRNA	61.6821	68.9191	62.7793	80.2962	65.7444	60.1188	1.06608
C14orf23	miscRNA	0.926143	0.821962	0.885794	0.761899	1.13485	0.8609	1.04698
C14orf28	mRNA	1.8819	1.35308	1.23213	1.40001	0.92086	1.57624	0.872401
C14orf37	mRNA	0.679924	0.532756	0.408772	0.618257	1.10374	0.9636	1.65629
C14orf38	mRNA	0.107704	0.231774	0.190537	0.226912	0.173779	0.221786	1.17445
C14orf43	mRNA	3.38817	2.88462	2.69935	2.86424	4.11473	2.8011	1.09005
C14orf45	mRNA	1.00378	0.737313	0.76853	0.762705	0.825057	0.89133	0.987836
C14orf64	miscRNA	0.14022	0.088908	0	0.0706435	0.155543	0.0345239	1.13783
C14orf79	mRNA	4.38089	3.978	4.06964	4.33247	3.31173	4.50093	0.977197
C14orf80	mRNA	2.21179	2.70374	2.15207	2.10815	2.06888	2.82587	0.990846
C14orf93	mRNA	2.96574	3.20272	3.9318	3.31549	2.84317	3.45379	0.951703
C14orf99	ncRNA	3.61883	1.94517	1.13023	1.28298	3.60788	1.89199	1.01324
C15orf23	mRNA	3.06712	2.97555	2.93538	3.54642	5.37671	3.49107	1.38273
C15orf27	mRNA	0.0852195	0.0900569	0.0552789	0.0644008	0.0756253	0.062946	0.880362
C15orf29	mRNA	10.0076	8.56301	7.84069	11.4651	7.44074	9.88346	1.09004
C15orf37	miscRNA	4.40635	3.68371	3.00673	4.16186	2.59717	3.4734	0.922108
C15orf38	mRNA	3.60281	3.25151	2.38871	2.70047	3.97881	4.06041	1.16192
C15orf38-AP3S2	mRNA	5.85095	5.43109	4.43607	6.33038	4.57387	5.4391	1.03978
C15orf39	mRNA	7.50435	6.17834	3.45989	6.67732	2.16177	6.03757	0.86782
C15orf40	mRNA	8.04988	8.56561	7.57655	8.27773	8.90005	8.67553	1.06867
C15orf41	mRNA	6.53898	5.9777	6.08134	5.21937	6.90394	7.52613	1.05653
C15orf44	miscRNA	14.2642	14.2665	12.7927	17.9564	12.2492	17.347	1.15074
C15orf48	mRNA	0.24134	0.793455	0.869715	0.189136	0.618711	0.343319	0.604442
C15orf52	mRNA	0.172703	0.300121	0.149368	0.290027	0.127716	0.11339	0.853649
C15orf54	mRNA	0.0165943	0.014029	0.0215283	0.0501615	0.0147261	0.0163428	1.55758
C15orf56	mRNA	0.0481039	0.0813352	0	0.0242349	0.0426882	0.0473749	0.883026
C15orf57	mRNA	7.84166	8.25598	6.3886	7.4493	7.00869	5.17276	0.873012
C15orf59	mRNA	0.228171	0.257198	0.345349	0.153271	0.404966	0.224714	0.942499
C15orf60	mRNA	0.0551948	0	0.0716059	0	0.0489808	0.0543584	0.814974
C15orf61	mRNA	4.52191	4.92393	4.21768	4.76476	4.31881	4.21082	0.972985
C15orf62	mRNA	0.903518	0.798565	0.772561	0.703484	0.637794	1.13251	0.999652
C15orf63	mRNA	11.8791	13.2997	14.2823	16.6327	16.6505	13.3509	1.18177
C16orf13	mRNA	44.2348	53.1372	58.887	53.1136	50.8638	56.3881	1.02628
C16orf3	mRNA	0.565608	0.565112	0.400244	0.62172	0.31941	1.11407	1.34243
C16orf45	mRNA	7.69748	6.68185	5.97388	8.19462	10.3276	7.73877	1.29026
C16orf46	mRNA	0.94946	1.18707	1.23176	1.25312	0.89597	1.24457	1.00753
C16orf48	mRNA	9.03902	8.35811	11.3386	8.70597	9.70234	9.67116	0.977162
C16orf5	mRNA	11.5708	8.76959	10.0393	8.98543	9.99015	9.12723	0.925054
C16orf52	mRNA	6.28387	7.55312	4.60942	7.79728	6.306	6.72654	1.12921
C16orf53	mRNA	4.94401	5.17382	4.71228	5.15665	5.13445	4.8976	1.02418
C16orf54	mRNA	1.12136	0.881483	1.37821	0.892018	1.01257	0.63937	0.752417
C16orf55	mRNA	2.24045	1.57842	1.78635	1.1993	1.78111	1.49399	0.798253
C16orf57	mRNA	7.70021	8.93196	8.47742	8.47015	11.2261	8.66688	1.12958
C16orf58	mRNA	38.9844	37.6929	38.2015	41.1714	39.5739	43.2906	1.07971
C16orf59	mRNA	1.1616	0.743158	1.18115	0.917368	0.780083	0.958483	0.860667
C16orf62	mRNA	12.3116	13.0493	10.6255	11.8234	12.5213	12.3319	1.01918
C16orf7	mRNA	14.6601	16.5906	24.3616	17.8908	13.6118	23.3185	0.985774
C16orf70	mRNA	7.42099	6.73767	5.18133	7.43212	5.30833	6.40493	0.989937
C16orf71	mRNA	0.472195	0.391215	0.477822	0.418692	0.217898	0.372031	0.752011
C16orf72	mRNA	12.6524	11.8258	9.11534	11.299	10.9088	11.145	0.992833
C16orf73	mRNA	0.366237	0.435763	0.492727	0.43736	0.445377	0.347328	0.950058
C16orf74	mRNA	0.227663	0.240586	0.295354	0.516138	0.202032	0.16816	1.16072
C16orf79	mRNA	4.16418	5.36449	6.0133	6.76832	4.99315	4.97988	1.07717
C16orf80	mRNA	26.4255	31.9388	24.0183	51.6984	22.5728	36.8558	1.34891
C16orf86	mRNA	2.73877	2.11109	2.56032	1.54213	1.57264	1.80479	0.663892
C16orf87	mRNA	6.68906	6.8735	7.43138	6.85166	5.1489	7.35202	0.921817
C16orf88	mRNA	4.37714	5.81664	4.7265	5.83657	6.50106	5.75635	1.21271
C16orf89	mRNA	0.0536029	0.0906331	0	0.0540106	0	0.0791859	0.923463
C16orf91	mRNA	11.1192	12.3859	9.53435	10.4826	11.4343	11.0447	0.997645
C16orf93	mRNA	0.810488	0.941562	0.879802	0.883319	0.518637	0.939385	0.889617
C16orf95	mRNA	2.3433	3.12109	2.78191	2.1161	1.8833	2.5255	0.791253
C16orf96	mRNA	0.0447551	0.0378365	0.135478	0.0450956	0.0397165	0.0293846	0.52367
C17orf100	mRNA	2.85221	1.94012	2.21165	3.20424	2.32745	1.71122	1.03411
C17orf101	mRNA	8.8421	9.26803	5.62721	8.18189	7.85292	8.5436	1.03543
C17orf103	mRNA	8.67253	8.12996	6.20676	6.79133	4.5868	8.10183	0.846615
C17orf104	mRNA	0.158287	0.193805	0.184108	0.137492	0.0871863	0.182766	0.759874
C17orf107	mRNA	1.28522	1.72445	1.13667	0.910676	3.93666	0.710451	1.34041
C17orf108	mRNA	3.48558	5.95186	3.67129	4.86825	3.95068	6.18577	1.14463
C17orf109	miscRNA	0.281988	0.43706	0.495397	0.53275	0.255455	0.457073	1.02539
C17orf110	mRNA	0.123455	0.0521852	0	0.062197	0.0547781	0.121584	1.35823
C17orf28	mRNA	1.62109	0.827467	1.10115	1.15573	1.66931	1.41579	1.19469
C17orf47	mRNA	0.036044	0.121888	0.15587	0.0726363	0.010662	0.0946607	0.567106
C17orf49	mRNA	8.37689	9.31496	7.91817	8.13645	9.05786	9.00712	1.02309
C17orf51	mRNA	1.13047	1.17417	1.00567	1.13256	1.2841	1.00519	1.0337
C17orf53	mRNA	0.412634	0.364702	0.34066	0.264583	0.499335	0.443325	1.07983
C17orf58	mRNA	7.18944	7.43178	6.91052	6.05872	4.98803	7.94946	0.882242
C17orf59	mRNA	6.14179	6.11793	4.74612	4.84318	4.02851	5.41755	0.840255
C17orf61	mRNA	56.2639	70.698	65.411	50.8567	60.4436	61.6902	0.899246
C17orf61-PLSCR3	miscRNA	13.4258	13.6794	13.6819	10.886	14.514	12.498	0.929166
C17orf62	mRNA	36.4441	34.8422	40.8465	31.1398	31.5827	39.3937	0.910672
C17orf65	miscRNA	3.20147	3.2517	3.72775	2.89526	2.48967	3.69887	0.892238
C17orf66	mRNA	0.10383	0.0438896	0.0336755	0.15693	0.0230352	0.0766925	1.41491
C17orf67	mRNA	0.660472	0.429516	0.593204	0.51192	0.811543	0.57541	1.12814
C17orf69	miscRNA	0.836968	0.78068	0.583294	0.731819	0.718187	0.797035	1.02095
C17orf70	miscRNA	23.1052	24.675	34.4886	19.635	17.3341	30.7978	0.823725
C17orf72	mRNA	0.148003	0.118172	0.0640029	0.165699	0.204307	0.29152	2.00354
C17orf75	mRNA	2.99333	3.52378	3.10267	3.78893	3.31077	3.65703	1.11819
C17orf76-AS1	miscRNA	170.72	183.942	169.855	175.027	226.749	144.195	1.0409
C17orf77	mRNA	0.0607252	0.111232	0.131301	0.163166	0.18861	0.19935	1.81735
C17orf79	mRNA	13.664	17.8002	21.4065	16.8733	22.4119	17.2979	1.07022
C17orf80	mRNA	39.8975	20.2403	17.7784	28.6059	9.6765	25.7691	0.822057
C17orf81	mRNA	11.9493	12.7045	11.5237	12.0165	10.9168	11.0507	0.939368
C17orf82	mRNA	0.100216	0.0282414	0	0.100979	0.118578	0.0328992	1.96529
C17orf85	mRNA	7.73491	6.44477	6.10062	6.35011	6.38212	7.29799	0.987668
C17orf89	mRNA	31.0313	36.7279	33.9824	38.0726	38.1478	30.606	1.04998
C17orf96	mRNA	3.55812	2.27277	2.25674	2.21485	2.13309	1.66644	0.743652
C17orf97	mRNA	2.44574	0.939844	0.793233	0.672093	0.887887	0.684283	0.537057
C17orf98	mRNA	0.090301	0	0	0.0909879	0.0400674	0.133399	2.92858
C18orf1	mRNA	0.297087	0.347761	0.259417	0.27632	0.37518	0.174426	0.913367
C18orf21	mRNA	10.8842	8.85657	10.355	11.8352	11.7918	10.4513	1.13233
C18orf25	mRNA	3.75028	4.12722	3.34872	4.48556	4.86345	4.08029	1.19624
C18orf32	mRNA	16.4055	14.1116	11.3476	13.8146	11.7506	12.3272	0.90512
C18orf54	mRNA	0.55964	1.1183	1.74249	1.40462	1.20998	1.23259	1.12477
C18orf56	mRNA	0.0302787	0.0511959	0.157126	0.427126	0.214959	0	2.69105
C18orf61	miscRNA	0	0.0159209	0.0732944	0.0616699	0.0835598	0.0278201	1.93969
C18orf8	mRNA	11.4075	10.0815	9.90181	8.40149	11.2921	10.088	0.948736
C19orf10	mRNA	149.027	162.765	151.636	148.617	119.821	131.946	0.863963
C19orf12	miscRNA	6.59981	6.61541	6.11449	6.45347	6.65143	6.84556	1.03211
C19orf18	mRNA	0.418937	0.354175	0.4348	0.281416	0.371773	0.577624	1.01896
C19orf24	mRNA	37.5476	44.2232	49.897	37.3441	38.9709	38.4971	0.871983
C19orf25	mRNA	13.6777	12.8747	11.2813	11.0209	10.6106	10.5043	0.849393
C19orf26	mRNA	1.53491	2.78063	1.99128	1.96838	9.38436	1.55091	2.04598
C19orf29-AS1	miscRNA	0.0133587	0.0112936	0	0	0.0118547	0.0394688	2.0819
C19orf33	mRNA	1.5152	0.406161	0.287666	0.390991	0.934673	0.636932	0.888443
C19orf35	mRNA	1.84295	1.8684	2.0421	2.40453	0.9256	1.61557	0.859607
C19orf38	mRNA	2.86293	2.57907	1.5222	2.03348	2.54062	1.52533	0.875826
C19orf40	mRNA	2.41798	1.65036	1.49651	1.96698	1.33864	1.96624	0.947351
C19orf42	mRNA	43.293	47.2848	38.8763	45.9479	38.6172	39.8874	0.961364
C19orf43	mRNA	107.725	107.287	114.616	112.449	113.067	108.582	1.01356
C19orf44	mRNA	2.25307	1.27846	1.56553	1.65456	1.45042	1.39905	0.883654
C19orf45	mRNA	0.273969	0.193014	0.19746	0.12269	0.297152	0.269817	1.03795
C19orf47	miscRNA	3.07565	3.00176	2.74225	2.99135	2.88746	2.77175	0.980826
C19orf48	mRNA	17.2616	12.4548	13.3251	17.2385	23.8889	15.1581	1.3077
C19orf52	mRNA	8.92694	7.76345	7.11958	6.19317	7.07778	5.90915	0.805549
C19orf53	mRNA	61.9503	67.6867	64.1211	68.6467	89.2671	63.0028	1.14017
C19orf54	mRNA	4.96623	4.36331	4.70869	4.8637	3.32799	5.00981	0.940397
[truncated: 21,676 more rows]
