# Supplementary material for: Aberrant expression and DNA methylation of lipid metabolism genes in PCOS: a new insight into its pathogenesis
Source: Clin Epigenetics. 2018 Jan 12;10:6. doi: 10.1186/s13148-018-0442-y (PMC5767000; doi:10.1186/s13148-018-0442-y)
Supplement: Supplementary file 3 — 92 genes significantly differentially expressed in GCs of PCOS compared with controls. (XLS 68 kb) [file 13148_2018_442_MOESM3_ESM.xls]

## Sheet: Sheet0
Gene	Entrez Gene Name	Location	Fold Change	p-value	False Discovery Rate (q-value)
ALDOC	aldolase C, fructose-bisphosphate	Cytoplasm	-1.566	8.02E-06	1.17E-03
ANGPTL4	angiopoietin-like 4	Extracellular Space	1.941	2.58E-04	2.56E-02
ANKRD1	ankyrin repeat domain 1 (cardiac muscle)	Cytoplasm	4.156	6.07E-11	2.01E-08
ATF3	activating transcription factor 3	Nucleus	1.942	2.87E-04	2.82E-02
BNIP3	BCL2/adenovirus E1B 19kDa interacting protein 3	Cytoplasm	-1.690	3.79E-16	2.22E-13
C1QA	complement component 1, q subcomponent, A chain	Extracellular Space	-2.501	1.00E-04	1.13E-02
C1QB	complement component 1, q subcomponent, B chain	Extracellular Space	-2.768	6.42E-06	9.52E-04
C1QC	complement component 1, q subcomponent, C chain	Extracellular Space	-2.378	4.67E-04	4.28E-02
C9orf16	chromosome 9 open reading frame 16	Other	-1.583	1.77E-05	2.42E-03
CARHSP1	calcium regulated heat stable protein 1, 24kDa	Cytoplasm	1.568	2.73E-06	4.38E-04
CCL20	chemokine (C-C motif) ligand 20	Extracellular Space	4.251	1.59E-06	2.66E-04
CD74	CD74 molecule, major histocompatibility complex, class II invariant chain	Plasma Membrane	-1.716	7.87E-12	2.94E-09
CD9	CD9 molecule	Plasma Membrane	1.876	2.95E-24	2.45E-21
CKB	creatine kinase, brain	Cytoplasm	-1.605	2.95E-25	2.72E-22
CSDC2	cold shock domain containing C2, RNA binding	Cytoplasm	-1.558	7.96E-08	1.68E-05
CST2	cystatin SA	Extracellular Space	1.780	1.67E-30	1.96E-27
CTSC	cathepsin C	Cytoplasm	1.521	1.87E-05	2.52E-03
CYP17A1	cytochrome P450, family 17, subfamily A, polypeptide 1	Cytoplasm	6.340	2.52E-11	8.78E-09
CYR61	cysteine-rich, angiogenic inducer, 61	Extracellular Space	1.930	4.31E-10	1.25E-07
DAPL1	death associated protein-like 1	Other	5.149	7.77E-05	9.03E-03
DHRS9	dehydrogenase/reductase (SDR family) member 9	Cytoplasm	-1.762	1.15E-04	1.25E-02
DIRAS3	DIRAS family, GTP-binding RAS-like 3	Plasma Membrane	1.629	2.48E-08	5.57E-06
EDN2	endothelin 2	Extracellular Space	1.833	3.74E-05	4.78E-03
EPN3	epsin 3	Cytoplasm	-2.303	4.34E-04	4.03E-02
FAM78A	family with sequence similarity 78, member A	Other	2.232	1.07E-04	1.19E-02
FDCSP	follicular dendritic cell secreted protein	Extracellular Space	2.489	5.09E-04	4.60E-02
FDX1	ferredoxin 1	Cytoplasm	1.839	2.21E-15	1.22E-12
FGG	fibrinogen gamma chain	Extracellular Space	-3.406	1.61E-22	1.22E-19
FN1	fibronectin 1	Extracellular Space	1.644	3.22E-16	1.98E-13
FST	follistatin	Extracellular Space	1.623	8.76E-30	9.83E-27
GADD45B	growth arrest and DNA-damage-inducible, beta	Cytoplasm	-1.501	5.47E-06	8.22E-04
GADD45G	growth arrest and DNA-damage-inducible, gamma	Nucleus	-1.558	3.27E-05	4.20E-03
GLDN	gliomedin	Cytoplasm	1.594	1.28E-04	1.37E-02
GPX3	glutathione peroxidase 3 (plasma)	Extracellular Space	3.232	4.24E-07	7.87E-05
GSTA1	glutathione S-transferase alpha 1	Cytoplasm	1.506	4.35E-06	6.68E-04
GSTM1	glutathione S-transferase mu 1	Cytoplasm	3.786	6.61E-09	1.67E-06
GSTM3	glutathione S-transferase mu 3 (brain)	Cytoplasm	-1.631	1.56E-08	3.73E-06
H19	H19, imprinted maternally expressed transcript (non-protein coding)	Cytoplasm	1.658	5.14E-09	1.31E-06
HBA1	hemoglobin, alpha 1	Cytoplasm	2.006	3.72E-48	6.41E-45
HBB	hemoglobin, beta	Cytoplasm	2.776	9.66E-293	4.99E-289
HILPDA	hypoxia inducible lipid droplet-associated	Cytoplasm	-2.127	5.32E-19	3.62E-16
HIST1H1C	histone cluster 1, H1c	Nucleus	-1.615	1.09E-09	2.96E-07
HIST1H2AC	histone cluster 1, H2ac	Nucleus	-1.562	5.46E-05	6.68E-03
HIST2H2BE	histone cluster 2, H2be	Nucleus	-1.881	8.99E-08	1.87E-05
HLA-DPA1	major histocompatibility complex, class II, DP alpha 1	Plasma Membrane	-3.037	3.79E-14	1.81E-11
HLA-DPB1	major histocompatibility complex, class II, DP beta 1	Plasma Membrane	-2.351	3.98E-04	3.72E-02
HLA-DRA	major histocompatibility complex, class II, DR alpha	Plasma Membrane	-2.051	1.50E-18	9.96E-16
HPCAL4	hippocalcin like 4	Other	-2.367	2.29E-08	5.24E-06
HTRA1	HtrA serine peptidase 1	Extracellular Space	2.275	1.60E-07	3.19E-05
INSL3	insulin-like 3 (Leydig cell)	Extracellular Space	7.963	2.80E-12	1.06E-09
ITGA5	integrin, alpha 5 (fibronectin receptor, alpha polypeptide)	Plasma Membrane	1.507	4.02E-04	3.74E-02
ITM2A	integral membrane protein 2A	Plasma Membrane	3.579	8.17E-06	1.18E-03
KIAA1191	KIAA1191	Cytoplasm	-1.848	2.60E-12	1.00E-09
LIF	leukemia inhibitory factor	Extracellular Space	3.101	2.18E-04	2.19E-02
LMBR1L	limb development membrane protein 1-like	Plasma Membrane	1.601	2.94E-04	2.86E-02
LOC728715	ovostatin homolog 2-like	Other	-5.508	2.21E-04	2.21E-02
MARCO	macrophage receptor with collagenous structure	Plasma Membrane	-3.532	9.63E-06	1.38E-03
MIR675	microRNA 675	Cytoplasm	1.769	2.77E-14	1.35E-11
MIR3687	microRNA 3687	Cytoplasm	3.753	4.32E-06	6.68E-04
MIR4461	microRNA 4461	Cytoplasm	-1.530	4.75E-145	1.23E-141
MT2A	metallothionein 2A	Cytoplasm	1.668	1.52E-250	4.91E-247
MTRNR2L1	MT-RNR2-like 1	Other	-1.788	7.11E-27	7.34E-24
MTRNR2L2	MT-RNR2-like 2	Other	-1.915	0.00E00	0.00E00
MTRNR2L6	MT-RNR2-like 6	Other	-2.613	2.51E-10	7.63E-08
MTRNR2L8	MT-RNR2-like 8	Other	-1.644	3.84E-67	7.63E-64
MTRNR2L9	MT-RNR2-like 9 (pseudogene)	Other	-1.697	6.00E-264	2.21E-260
MYH11	myosin, heavy chain 11, smooth muscle	Cytoplasm	4.846	3.80E-05	4.83E-03
NAT14	N-acetyltransferase 14 (GCN5-related, putative)	Extracellular Space	-1.676	5.15E-04	4.64E-02
NDP	Norrie disease (pseudoglioma)	Extracellular Space	3.067	1.66E-04	1.73E-02
NPTX2	neuronal pentraxin II	Extracellular Space	1.974	1.33E-24	1.15E-21
NPY2R	neuropeptide Y receptor Y2	Plasma Membrane	-2.982	2.93E-04	2.87E-02
NR4A1	nuclear receptor subfamily 4, group A, member 1	Nucleus	1.968	5.06E-24	4.08E-21
PTX3	pentraxin 3, long	Extracellular Space	1.807	1.73E-34	2.24E-31
PWRN1	Prader-Willi region non-protein coding RNA 1	Other	7.036	3.83E-08	8.52E-06
RN7SL1	RNA, 7SL, cytoplasmic 1	Other	2.987	8.87E-36	1.20E-32
RN7SL2	RNA, 7SL, cytoplasmic 2	Other	4.585	4.43E-51	8.17E-48
RNASE1	ribonuclease, RNase A family, 1 (pancreatic)	Extracellular Space	-1.844	5.17E-06	7.80E-04
S100A8	S100 calcium binding protein A8	Cytoplasm	-1.615	5.87E-05	7.12E-03
S100A9	S100 calcium binding protein A9	Cytoplasm	-1.511	2.25E-08	5.20E-06
SEPP1	selenoprotein P, plasma, 1	Extracellular Space	1.625	7.02E-13	2.87E-10
SERPINA3	serpin peptidase inhibitor, clade A (alpha-1 antiproteinase, antitrypsin), member 3	Extracellular Space	-1.620	4.58E-11	1.56E-08
SERPINE1	serpin peptidase inhibitor, clade E (nexin, plasminogen activator inhibitor type 1), member 1	Extracellular Space	1.598	3.93E-25	3.50E-22
SERPINE2	serpin peptidase inhibitor, clade E (nexin, plasminogen activator inhibitor type 1), member 2	Extracellular Space	1.650	1.60E-23	1.25E-20
SFRP5	secreted frizzled-related protein 5	Plasma Membrane	-2.215	3.08E-15	1.66E-12
SLC12A8	solute carrier family 12, member 8	Other	2.038	1.17E-04	1.27E-02
SNHG5	small nucleolar RNA host gene 5 (non-protein coding)	Other	1.725	1.79E-05	2.43E-03
SPOCD1	SPOC domain containing 1	Other	2.391	2.00E-04	2.04E-02
SPP1	secreted phosphoprotein 1	Extracellular Space	-1.944	1.53E-07	3.09E-05
SPRR2F	small proline-rich protein 2F	Cytoplasm	6.568	7.32E-10	2.05E-07
TFPI2	tissue factor pathway inhibitor 2	Extracellular Space	1.522	1.20E-08	2.99E-06
TIMP2	TIMP metallopeptidase inhibitor 2	Extracellular Space	1.720	1.58E-06	2.67E-04
TYMP	thymidine phosphorylase	Extracellular Space	-1.505	1.26E-04	1.35E-02

## Sheet: Upregulated
Fold Change	p-value	False Discovery Rate (q-value)	ID	Notes	Symbol	Entrez Gene Name	Location	Type(s)	Drug(s)
7.963	2.80E-12	1.06E-09	INSL3		INSL3	insulin-like 3 (Leydig cell)	Extracellular Space	growth factor
7.036	3.83E-08	8.52E-06	PWRN1		PWRN1	Prader-Willi region non-protein coding RNA 1	Other	other
6.568	7.32E-10	2.05E-07	SPRR2F		SPRR2F	small proline-rich protein 2F	Cytoplasm	other
6.340	2.52E-11	8.78E-09	CYP17A1		CYP17A1	cytochrome P450, family 17, subfamily A, polypeptide 1	Cytoplasm	enzyme	abiraterone acetate, abiraterone, ketoconazole
5.149	7.77E-05	9.03E-03	DAPL1		DAPL1	death associated protein-like 1	Other	other
4.846	3.80E-05	4.83E-03	MYH11		MYH11	myosin, heavy chain 11, smooth muscle	Cytoplasm	other
4.585	4.43E-51	8.17E-48	RN7SL2		RN7SL2	RNA, 7SL, cytoplasmic 2	Other	other
4.251	1.59E-06	2.66E-04	CCL20		CCL20	chemokine (C-C motif) ligand 20	Extracellular Space	cytokine
4.156	6.07E-11	2.01E-08	ANKRD1		ANKRD1	ankyrin repeat domain 1 (cardiac muscle)	Cytoplasm	transcription regulator
3.786	6.61E-09	1.67E-06	GSTM1		GSTM1	glutathione S-transferase mu 1	Cytoplasm	enzyme
3.753	4.32E-06	6.68E-04	MIR3687		MIR3687	microRNA 3687	Cytoplasm	microRNA
3.579	8.17E-06	1.18E-03	ITM2A		ITM2A	integral membrane protein 2A	Plasma Membrane	other
3.232	4.24E-07	7.87E-05	GPX3		GPX3	glutathione peroxidase 3 (plasma)	Extracellular Space	enzyme
3.101	2.18E-04	2.19E-02	LIF		LIF	leukemia inhibitory factor	Extracellular Space	cytokine
3.067	1.66E-04	1.73E-02	NDP		NDP	Norrie disease (pseudoglioma)	Extracellular Space	growth factor
2.987	8.87E-36	1.20E-32	RN7SL1		RN7SL1	RNA, 7SL, cytoplasmic 1	Other	other
2.776	9.66E-293	4.99E-289	HBB		HBB	hemoglobin, beta	Cytoplasm	transporter	iron dextran
2.489	5.09E-04	4.60E-02	FDCSP		FDCSP	follicular dendritic cell secreted protein	Extracellular Space	other
2.391	2.00E-04	2.04E-02	SPOCD1		SPOCD1	SPOC domain containing 1	Other	other
2.275	1.60E-07	3.19E-05	HTRA1		HTRA1	HtrA serine peptidase 1	Extracellular Space	peptidase
2.232	1.07E-04	1.19E-02	FAM78A		FAM78A	family with sequence similarity 78, member A	Other	other
2.038	1.17E-04	1.27E-02	SLC12A8		SLC12A8	solute carrier family 12, member 8	Other	transporter
2.006	3.72E-48	6.41E-45	HBA1	D	HBA1/HBA2	hemoglobin, alpha 1	Cytoplasm	transporter	iron dextran, mefloquine
1.974	1.33E-24	1.15E-21	NPTX2		NPTX2	neuronal pentraxin II	Extracellular Space	other
1.968	5.06E-24	4.08E-21	NR4A1		NR4A1	nuclear receptor subfamily 4, group A, member 1	Nucleus	ligand-dependent nuclear receptor
1.942	2.87E-04	2.82E-02	ATF3		ATF3	activating transcription factor 3	Nucleus	transcription regulator
1.941	2.58E-04	2.56E-02	ANGPTL4		ANGPTL4	angiopoietin-like 4	Extracellular Space	other
1.930	4.31E-10	1.25E-07	CYR61		CYR61	cysteine-rich, angiogenic inducer, 61	Extracellular Space	other
1.876	2.95E-24	2.45E-21	CD9		CD9	CD9 molecule	Plasma Membrane	other
1.839	2.21E-15	1.22E-12	FDX1		FDX1	ferredoxin 1	Cytoplasm	transporter
1.833	3.74E-05	4.78E-03	EDN2		EDN2	endothelin 2	Extracellular Space	growth factor
1.807	1.73E-34	2.24E-31	PTX3		PTX3	pentraxin 3, long	Extracellular Space	other
1.780	1.67E-30	1.96E-27	CST2		CST2	cystatin SA	Extracellular Space	other
1.769	2.77E-14	1.35E-11	MIR675		mir-675	microRNA 675	Cytoplasm	microRNA
1.725	1.79E-05	2.43E-03	SNHG5		SNHG5	small nucleolar RNA host gene 5 (non-protein coding)	Other	other
1.720	1.58E-06	2.67E-04	TIMP2		TIMP2	TIMP metallopeptidase inhibitor 2	Extracellular Space	other
1.668	1.52E-250	4.91E-247	MT2A		MT2A	metallothionein 2A	Cytoplasm	other
1.658	5.14E-09	1.31E-06	H19		H19	H19, imprinted maternally expressed transcript (non-protein coding)	Cytoplasm	other
1.650	1.60E-23	1.25E-20	SERPINE2		SERPINE2	serpin peptidase inhibitor, clade E (nexin, plasminogen activator inhibitor type 1), member 2	Extracellular Space	other
1.644	3.22E-16	1.98E-13	FN1		FN1	fibronectin 1	Extracellular Space	enzyme
1.629	2.48E-08	5.57E-06	DIRAS3		DIRAS3	DIRAS family, GTP-binding RAS-like 3	Plasma Membrane	enzyme
1.625	7.02E-13	2.87E-10	SEPP1		SEPP1	selenoprotein P, plasma, 1	Extracellular Space	other
1.623	8.76E-30	9.83E-27	FST		FST	follistatin	Extracellular Space	other
1.601	2.94E-04	2.86E-02	LMBR1L		LMBR1L	limb development membrane protein 1-like	Plasma Membrane	other
1.598	3.93E-25	3.50E-22	SERPINE1		SERPINE1	serpin peptidase inhibitor, clade E (nexin, plasminogen activator inhibitor type 1), member 1	Extracellular Space	other	drotrecogin alfa
1.594	1.28E-04	1.37E-02	GLDN		GLDN	gliomedin	Cytoplasm	other
1.568	2.73E-06	4.38E-04	CARHSP1		CARHSP1	calcium regulated heat stable protein 1, 24kDa	Cytoplasm	other
1.522	1.20E-08	2.99E-06	TFPI2		TFPI2	tissue factor pathway inhibitor 2	Extracellular Space	other
1.521	1.87E-05	2.52E-03	CTSC		CTSC	cathepsin C	Cytoplasm	peptidase
1.507	4.02E-04	3.74E-02	ITGA5		ITGA5	integrin, alpha 5 (fibronectin receptor, alpha polypeptide)	Plasma Membrane	transmembrane receptor
1.506	4.35E-06	6.68E-04	GSTA1		GSTA1	glutathione S-transferase alpha 1	Cytoplasm	enzyme

## Sheet: Downregulated
Fold Change	p-value	False Discovery Rate (q-value)	ID	Notes	Symbol	Entrez Gene Name	Location	Type(s)	Drug(s)
-5.508	2.21E-04	2.21E-02	LOC728715		LOC728715	ovostatin homolog 2-like	Other	other
-3.532	9.63E-06	1.38E-03	MARCO		MARCO	macrophage receptor with collagenous structure	Plasma Membrane	transmembrane receptor
-3.406	1.61E-22	1.22E-19	FGG		FGG	fibrinogen gamma chain	Extracellular Space	other	F2
-3.037	3.79E-14	1.81E-11	HLA-DPA1		HLA-DPA1	major histocompatibility complex, class II, DP alpha 1	Plasma Membrane	transmembrane receptor
-2.982	2.93E-04	2.87E-02	NPY2R		NPY2R	neuropeptide Y receptor Y2	Plasma Membrane	G-protein coupled receptor	peptide YY 3-36
-2.768	6.42E-06	9.52E-04	C1QB		C1QB	complement component 1, q subcomponent, B chain	Extracellular Space	other
-2.613	2.51E-10	7.63E-08	MTRNR2L6		MTRNR2L6	MT-RNR2-like 6	Other	other
-2.501	1.00E-04	1.13E-02	C1QA		C1QA	complement component 1, q subcomponent, A chain	Extracellular Space	other
-2.378	4.67E-04	4.28E-02	C1QC		C1QC	complement component 1, q subcomponent, C chain	Extracellular Space	other
-2.367	2.29E-08	5.24E-06	HPCAL4		HPCAL4	hippocalcin like 4	Other	transporter
-2.351	3.98E-04	3.72E-02	HLA-DPB1		HLA-DPB1	major histocompatibility complex, class II, DP beta 1	Plasma Membrane	transmembrane receptor
-2.303	4.34E-04	4.03E-02	EPN3		EPN3	epsin 3	Cytoplasm	other
-2.215	3.08E-15	1.66E-12	SFRP5		SFRP5	secreted frizzled-related protein 5	Plasma Membrane	transmembrane receptor
-2.127	5.32E-19	3.62E-16	HILPDA		HILPDA	hypoxia inducible lipid droplet-associated	Cytoplasm	other
-2.051	1.50E-18	9.96E-16	HLA-DRA		HLA-DRA	major histocompatibility complex, class II, DR alpha	Plasma Membrane	transmembrane receptor
-1.944	1.53E-07	3.09E-05	SPP1		SPP1	secreted phosphoprotein 1	Extracellular Space	cytokine
-1.915	0.00E00	0.00E00	MTRNR2L2		MTRNR2L2	MT-RNR2-like 2	Other	other
-1.881	8.99E-08	1.87E-05	HIST2H2BE	D	HIST2H2BE (includes others)	histone cluster 2, H2be	Nucleus	other
-1.848	2.60E-12	1.00E-09	KIAA1191		KIAA1191	KIAA1191	Cytoplasm	other
-1.844	5.17E-06	7.80E-04	RNASE1		RNASE1	ribonuclease, RNase A family, 1 (pancreatic)	Extracellular Space	enzyme
-1.788	7.11E-27	7.34E-24	MTRNR2L1		MTRNR2L1	MT-RNR2-like 1	Other	other
-1.762	1.15E-04	1.25E-02	DHRS9		DHRS9	dehydrogenase/reductase (SDR family) member 9	Cytoplasm	enzyme
-1.716	7.87E-12	2.94E-09	CD74		CD74	CD74 molecule, major histocompatibility complex, class II invariant chain	Plasma Membrane	transmembrane receptor
-1.697	6.00E-264	2.21E-260	MTRNR2L9		MTRNR2L9	MT-RNR2-like 9 (pseudogene)	Other	other
-1.690	3.79E-16	2.22E-13	BNIP3		BNIP3	BCL2/adenovirus E1B 19kDa interacting protein 3	Cytoplasm	other
-1.676	5.15E-04	4.64E-02	NAT14		NAT14	N-acetyltransferase 14 (GCN5-related, putative)	Extracellular Space	other
-1.644	3.84E-67	7.63E-64	MTRNR2L8		MTRNR2L8	MT-RNR2-like 8	Other	other
-1.631	1.56E-08	3.73E-06	GSTM3		GSTM3	glutathione S-transferase mu 3 (brain)	Cytoplasm	enzyme
-1.620	4.58E-11	1.56E-08	SERPINA3		SERPINA3	serpin peptidase inhibitor, clade A (alpha-1 antiproteinase, antitrypsin), member 3	Extracellular Space	other
-1.615	1.09E-09	2.96E-07	HIST1H1C		HIST1H1C	histone cluster 1, H1c	Nucleus	other
-1.615	5.87E-05	7.12E-03	S100A8		S100A8	S100 calcium binding protein A8	Cytoplasm	other
-1.605	2.95E-25	2.72E-22	CKB		CKB	creatine kinase, brain	Cytoplasm	kinase
-1.583	1.77E-05	2.42E-03	C9orf16		C9orf16	chromosome 9 open reading frame 16	Other	other
-1.566	8.02E-06	1.17E-03	ALDOC		ALDOC	aldolase C, fructose-bisphosphate	Cytoplasm	enzyme
-1.562	5.46E-05	6.68E-03	HIST1H2AC		HIST1H2AC	histone cluster 1, H2ac	Nucleus	other
-1.558	7.96E-08	1.68E-05	CSDC2		CSDC2	cold shock domain containing C2, RNA binding	Cytoplasm	other
-1.558	3.27E-05	4.20E-03	GADD45G		GADD45G	growth arrest and DNA-damage-inducible, gamma	Nucleus	other
-1.530	4.75E-145	1.23E-141	MIR4461		MIR4461	microRNA 4461	Cytoplasm	microRNA
-1.511	2.25E-08	5.20E-06	S100A9		S100A9	S100 calcium binding protein A9	Cytoplasm	other
-1.505	1.26E-04	1.35E-02	TYMP		TYMP	thymidine phosphorylase	Extracellular Space	growth factor
-1.501	5.47E-06	8.22E-04	GADD45B		GADD45B	growth arrest and DNA-damage-inducible, beta	Cytoplasm	other
